# Supplementary material for: ﻿Six new species of Globba L. (Zingiberales, Zingiberaceae) from the Eastern Himalayas and Northeast India
Source: PhytoKeys. 2024 Sep 4;246:197–228. doi: 10.3897/phytokeys.246.118751 (PMC11391125; doi:10.3897/phytokeys.246.118751)
Supplement: XML Treatment for Globba corniculata [file phytokeys.246.118751-treatment1.xml]

<!DOCTYPE tp:taxon-treatment
  PUBLIC "-//TaxonX//DTD Taxonomic Treatment Publishing DTD v0 20100105//EN" "tax-treatment-NSO.dtd">
<tp:taxon-treatment xmlns:tp="http://www.plazi.org/taxpub"><tp:treatment-meta><kwd-group><label>Taxon classification</label><kwd>
              <named-content content-type="kingdom">Plantae</named-content>
            </kwd><kwd>
              <named-content content-type="order">Zingiberales</named-content>
            </kwd><kwd>
              <named-content content-type="family">Zingiberaceae</named-content>
            </kwd></kwd-group><mixed-citation publication-type="journal"><person-group><name><surname>Yadav</surname><given-names>Ritu</given-names></name><name><surname>Gowda</surname><given-names>Vinita</given-names></name></person-group><article-title>﻿Six new species of <italic><tp:taxon-name><tp:taxon-name-part taxon-name-part-type="genus" reg="Globba">Globba</tp:taxon-name-part></tp:taxon-name></italic> L. (<tp:taxon-name><tp:taxon-name-part taxon-name-part-type="order">Zingiberales</tp:taxon-name-part></tp:taxon-name>, <tp:taxon-name><tp:taxon-name-part taxon-name-part-type="family">Zingiberaceae</tp:taxon-name-part></tp:taxon-name>) from the Eastern Himalayas and Northeast India</article-title><source>PhytoKeys</source><day>04</day><month>09</month><year>2024</year><volume>246</volume><fpage>197</fpage><lpage>228</lpage><pub-id pub-id-type="doi">10.3897/phytokeys.246.118751</pub-id></mixed-citation></tp:treatment-meta><tp:nomenclature><label>﻿</label><tp:taxon-name>
            <object-id xmlns:xlink="http://www.w3.org/1999/xlink" content-type="arpha" xlink:type="simple">F73008B1-E9C2-526E-849D-0F353B2087B3</object-id>
            <tp:taxon-name-part taxon-name-part-type="genus" reg="Globba">Globba</tp:taxon-name-part>
            <tp:taxon-name-part taxon-name-part-type="species" reg="corniculata">corniculata</tp:taxon-name-part>
            <object-id xmlns:xlink="http://www.w3.org/1999/xlink" content-type="ipni" xlink:type="simple">urn:lsid:ipni.org:names:77347881-1</object-id>
          </tp:taxon-name><tp:taxon-authority>Y.Ritu &amp; V.Gowda</tp:taxon-authority><tp:taxon-status xmlns:xlink="http://www.w3.org/1999/xlink" xlink:type="simple">sp. nov.</tp:taxon-status><xref ref-type="fig" rid="F4">Fig. 4</xref></tp:nomenclature><tp:treatment-sec sec-type="material" id="SECID0ETDAE"><title>Type.</title><p><bold>India. West Bengal</bold>: Darjeeling district, Takdah forest, <named-content xmlns:xlink="http://www.w3.org/1999/xlink" content-type="dwc:verbatimCoordinates" xlink:type="simple"><named-content content-type="geo-json" specific-use="{&#34;type&#34;:&#34;Point&#34;,&#34;coordinates&#34;:[88.355500,27.049300]}" id="NCID0E5DAE" xlink:type="simple">27.0493, 88.3555</named-content></named-content>, elevation 1220 m, 20 August 2022, <italic>Y. Ritu, S. Goray &amp; Rhuthuparna S. B</italic>. <italic>VG2022WB3803</italic> (holotype: BHPL!; isotype: ASSAM!).</p></tp:treatment-sec><tp:treatment-sec sec-type="diagnosis" id="SECID0EHEAE"><title>Diagnosis.</title><p><italic><tp:taxon-name><tp:taxon-name-part taxon-name-part-type="genus" reg="Globba">Globba</tp:taxon-name-part><tp:taxon-name-part taxon-name-part-type="species" reg="corniculata">corniculata</tp:taxon-name-part></tp:taxon-name></italic> is morphologically similar to <italic><tp:taxon-name><tp:taxon-name-part taxon-name-part-type="genus" reg="Globba">G.</tp:taxon-name-part><tp:taxon-name-part taxon-name-part-type="species" reg="ruiliensis">ruiliensis</tp:taxon-name-part></tp:taxon-name></italic> and <italic><tp:taxon-name><tp:taxon-name-part taxon-name-part-type="genus" reg="Globba">G.</tp:taxon-name-part><tp:taxon-name-part taxon-name-part-type="species" reg="multiflora">multiflora</tp:taxon-name-part></tp:taxon-name></italic> but differs in having sessile, oblong-narrowly ovate leaves, absence of inflorescence bracts and bracteoles, orange flower, cuneate labellum with cornicula (Fig. <xref ref-type="fig" rid="F4">4F</xref>), long pedicel, the presence of bulbils throughout the inflorescence vs. petiolate, ovate to narrowly ovate leaves, presence of inflorescence bracts and bracteole, yellow to orange flowers, and obcuneate labellum with cornicula.</p><fig id="F4" position="float" orientation="portrait"><object-id xmlns:xlink="http://www.w3.org/1999/xlink" content-type="doi" xlink:type="simple">10.3897/phytokeys.246.118751.figure4</object-id><object-id xmlns:xlink="http://www.w3.org/1999/xlink" content-type="arpha" xlink:type="simple">3BAAAA56-9D84-538B-826E-D9CE91CFA3F3</object-id><label>Figure 4.</label><caption><p><italic><tp:taxon-name><tp:taxon-name-part taxon-name-part-type="genus" reg="Globba">Globba</tp:taxon-name-part><tp:taxon-name-part taxon-name-part-type="species" reg="corniculata">corniculata</tp:taxon-name-part></tp:taxon-name></italic> sp. nov. <bold>A</bold> habit <bold>B</bold> rhizome <bold>C, D</bold> ligule <bold>E</bold> inflorescence <bold>F</bold> flower (front view) <bold>G</bold> flower (side view) <bold>H</bold> gynoecium <bold>I</bold> dissected flower, cl (corolla lobes), an (anther), ls (lateral staminodes), la (labellum) <bold>J</bold> fruit. Photographs by Y. Ritu.</p></caption><graphic xmlns:xlink="http://www.w3.org/1999/xlink" xlink:href="phytokeys-246-197_article-118751__-g004.jpg" position="float" orientation="portrait" xlink:type="simple" id="oo_1128061.jpg"><uri content-type="original_file" xlink:type="simple">https://binary.pensoft.net/fig/1128061</uri></graphic></fig></tp:treatment-sec><tp:treatment-sec sec-type="description" id="SECID0E3GAE"><title>Description.</title><p>Terrestrial herbs, 100–160 cm tall including inflorescence height, pseudostem swollen at the base. Rhizomes compact, non tuberulous, creamish white. Leafy shoot with 9–12 leaves; sheath ligulate, ligule 3 mm long, bilobed, margin densely pubescent; lamina 25–32 × 6–10 cm, sessile, oblong–narrowly ovate, base rounded, apex caudate, margin entire, adaxially pubescent along veins and margins, abaxially densely pubescent. Inflorescence terminal to the leafy shoot, 25–53 cm long, erect; peduncle 18–23 mm long, light green, glabrous; rachis, dark green, glabrous, with white dots, bracts and bracteole absent. Ebracteate cincinni 25–51, flowers maturing from base to apex of inflorescence, each cincinni with 2–3 flowers. Floral pedicel for basal flowers 2.2–2.7 cm long, for terminal flowers 0.4–0.6 cm long, dark green, white dotted, glabrous. Flowers 4.2–4.9 cm long, orange, recurved; calyx 9–10 mm long, pale yellow with maroon patches; floral tube 1.5–1.8 cm long, dark orangish red, densely pubescent, curved upwards holding the flower upright; dorsal corolla lobe 8–9 × 3–4 mm, ovate, apex cucullate, dark maroon with orange tip, densely pubescent; lateral corolla lobes 7–8 × 5–5.5 mm, ovate, apex acute, dark maroon with orange apex, glabrous; labellum 1.3 × 0.6–0.8 cm, cordate, corniculate, orange, linear structures scattered on ventral surface; lateral staminodes 9–10 × 3–4 mm, narrowly ovate, apex attenuate, orange, glabrous. Stamen 2.1–2.4 cm long, filament 1.5–1.8 cm long, orange tinged red, glabrous, fulvous with red dots, arching; anther 5–6 mm long, ovate, apex acute, orange tinged red, crest 0.8–0.9 mm long, non-appendaged; style 4.3–4.8 cm, filiform, apex broader than base, stigma 4–5 mm long, cylindrical, apex ciliate. Ovary 0.4–0.5 × 0.3 cm, obovate, pale green, verrucose; epigynous glands 2, 0.4–0.5 cm long, linear, cream. Fruit 1.5 cm in diameter, globose, green, verrucose, calyx persistent. Bulbils 1.2–2 × 0.5–0.8 cm, narrowly ovoid, yellowish green with dark maroon lines, pubescent, bulbils often at the base within a cincinni, but present throughout the inflorescence.</p></tp:treatment-sec><tp:treatment-sec sec-type="distribution" id="SECID0EBHAE"><title>Distribution and ecology.</title><p>At present, <italic><tp:taxon-name><tp:taxon-name-part taxon-name-part-type="genus" reg="Globba">G.</tp:taxon-name-part><tp:taxon-name-part taxon-name-part-type="species" reg="corniculata">corniculata</tp:taxon-name-part></tp:taxon-name></italic> is known only from the Takdah Forest in West Bengal, which is a tropical evergreen, lower montane forest at an elevation of ca. 1220 m. It is terrestrial, mostly growing in open habitats along the edge of roads. The current location has ca. 70 individuals within an area of ca. 400 m<sup>2</sup>. Other sympatric ginger species were <italic><tp:taxon-name><tp:taxon-name-part taxon-name-part-type="genus" reg="Globba">G.</tp:taxon-name-part><tp:taxon-name-part taxon-name-part-type="species" reg="racemosa">racemosa</tp:taxon-name-part></tp:taxon-name></italic> and <italic><tp:taxon-name><tp:taxon-name-part taxon-name-part-type="genus" reg="Hedychium">Hedychium</tp:taxon-name-part><tp:taxon-name-part taxon-name-part-type="species" reg="spicatum">spicatum</tp:taxon-name-part></tp:taxon-name></italic> Sm. We have observed several species of bees and butterflies visiting the flowers of this species.</p></tp:treatment-sec><tp:treatment-sec sec-type="phenology" id="SECID0EKIAE"><title>Phenology.</title><p>Flowering and fruiting were observed in the month of August.</p></tp:treatment-sec><tp:treatment-sec sec-type="etymology" id="SECID0EPIAE"><title>Etymology.</title><p>The species epithet ‘<tp:taxon-name><tp:taxon-name-part taxon-name-part-type="genus" reg="Globba"/><tp:taxon-name-part taxon-name-part-type="species" reg="corniculata">corniculata</tp:taxon-name-part></tp:taxon-name>’ refers to the presence of horn-shaped structure at the base of labellum.</p></tp:treatment-sec><tp:treatment-sec sec-type="Informal conservation status" id="SECID0E5IAE"><title>Informal conservation status.</title><p><italic><tp:taxon-name><tp:taxon-name-part taxon-name-part-type="genus" reg="Globba">G.</tp:taxon-name-part><tp:taxon-name-part taxon-name-part-type="species" reg="corniculata">corniculata</tp:taxon-name-part></tp:taxon-name></italic> is known only from one population, which is a protected area with limited or no anthropogenic disturbance. The population was spread across 2–3 km along the edge of the road, where we counted 1500–2000 individuals. We surveyed six potential locations in Darjeeling, which is 50 km<sup>2</sup> around the type locality (Takdah forest) and could not locate any population in northern West Bengal. Based on the <xref ref-type="bibr" rid="B8">IUCN (2022)</xref> guidelines, we hypothesize that if a formal conservation assessment were performed, its conservation status would probably be Critically Endangered according to criteria B1. (a) (B1: extent of occurrence is less than 100 km<sup>2</sup>, a: = 1 location).</p></tp:treatment-sec><tp:treatment-sec sec-type="Specimens of allied species examined" id="SECID0EXJAE"><title>Specimens of allied species examined.</title><p><bold><italic><tp:taxon-name><tp:taxon-name-part taxon-name-part-type="genus" reg="Globba">G.</tp:taxon-name-part><tp:taxon-name-part taxon-name-part-type="species" reg="ruiliensis">ruiliensis</tp:taxon-name-part></tp:taxon-name></italic>: China. Yunnan Province</bold>: Ruili City, Nongdao Town, Dengga village, <named-content xmlns:xlink="http://www.w3.org/1999/xlink" content-type="dwc:verbatimCoordinates" xlink:type="simple"><named-content content-type="geo-json" specific-use="{&#34;type&#34;:&#34;Point&#34;,&#34;coordinates&#34;:[97.550000,23.950000]}" id="NCID0EOKAE" xlink:type="simple">23.95 N, 97.55 E</named-content></named-content>, elevation 854 m, 21 October 2019, <italic>Jian-Yong Shen, Wen-Guang Wang &amp; Xing-Da Ma 1666</italic> (holotype: HITBC!)</p><p><bold><italic><tp:taxon-name><tp:taxon-name-part taxon-name-part-type="genus" reg="Globba">G.</tp:taxon-name-part><tp:taxon-name-part taxon-name-part-type="species" reg="multiflora">multiflora</tp:taxon-name-part></tp:taxon-name></italic>: India. Sikkim</bold>: Regio Trop, (PL0092 1837), (P01743164). <bold>Assam</bold>: Khasia Hills (L0487990), Khasi Hills, Nambar Forest, 3 July 1949, elevation 91.44 m, <italic>F. Kingdon-Ward 18619</italic> (NY02650821), <italic>Jenkins F Jenkins, F s.n.</italic> (L0487989).</p></tp:treatment-sec><tp:treatment-sec sec-type="Taxonomic notes" id="SECID0ELLAE"><title>Taxonomic notes.</title><p>The new species is similar to the two species in flower color and presence of cornicula at the base of the labellum. The new species differs from <italic><tp:taxon-name><tp:taxon-name-part taxon-name-part-type="genus" reg="Globba">G.</tp:taxon-name-part><tp:taxon-name-part taxon-name-part-type="species" reg="ruiliensis">ruiliensis</tp:taxon-name-part></tp:taxon-name></italic> in its large inflorescence 25–53 cm (vs. 10–35 cm), short peduncle 1.8–2.3 cm (vs. 3–15 cm), glabrous rachis (vs. hirsute) and absence of inflorescence bracts (vs. present). The new species differs from <italic><tp:taxon-name><tp:taxon-name-part taxon-name-part-type="genus" reg="Globba">G.</tp:taxon-name-part><tp:taxon-name-part taxon-name-part-type="species" reg="multiflora">multiflora</tp:taxon-name-part></tp:taxon-name></italic> in its large lateral staminodes 9–10 mm (vs. 3–4 mm), length of lateral staminodes equal to corolla lobes (vs. shorter than corolla lobes), and production of bulbils throughout the inflorescence (vs. only at the lower portion of inflorescence). The detailed morphological comparisons between <italic><tp:taxon-name><tp:taxon-name-part taxon-name-part-type="genus" reg="Globba">G.</tp:taxon-name-part><tp:taxon-name-part taxon-name-part-type="species" reg="corniculata">corniculata</tp:taxon-name-part></tp:taxon-name></italic> and <italic><tp:taxon-name><tp:taxon-name-part taxon-name-part-type="genus" reg="Globba">G.</tp:taxon-name-part><tp:taxon-name-part taxon-name-part-type="species" reg="ruiliensis">ruiliensis</tp:taxon-name-part></tp:taxon-name></italic>, <italic><tp:taxon-name><tp:taxon-name-part taxon-name-part-type="genus" reg="Globba">G.</tp:taxon-name-part><tp:taxon-name-part taxon-name-part-type="species" reg="multiflora">multiflora</tp:taxon-name-part></tp:taxon-name></italic> are presented in Table <xref ref-type="table" rid="T1">1</xref>.</p><table-wrap id="T1" position="float" orientation="portrait"><label>Table 1.</label><caption><p>Comparison of morphological characteristics of <italic><tp:taxon-name><tp:taxon-name-part taxon-name-part-type="genus" reg="Globba">G.</tp:taxon-name-part><tp:taxon-name-part taxon-name-part-type="species" reg="corniculata">corniculata</tp:taxon-name-part></tp:taxon-name></italic> sp. nov. with <italic><tp:taxon-name><tp:taxon-name-part taxon-name-part-type="genus" reg="Globba">G.</tp:taxon-name-part><tp:taxon-name-part taxon-name-part-type="species" reg="ruiliensis">ruiliensis</tp:taxon-name-part></tp:taxon-name></italic> and <italic><tp:taxon-name><tp:taxon-name-part taxon-name-part-type="genus" reg="Globba">G.</tp:taxon-name-part><tp:taxon-name-part taxon-name-part-type="species" reg="multiflora">multiflora</tp:taxon-name-part></tp:taxon-name></italic>. Characters not described in the original protologue or in subsequent descriptions of the same species are alternatively marked as not known.</p></caption><table id="TID0E5KAI" rules="all"><tbody><tr><th rowspan="1" colspan="1">Characters</th><th rowspan="1" colspan="1"><italic><tp:taxon-name><tp:taxon-name-part taxon-name-part-type="genus" reg="Globba">G.</tp:taxon-name-part><tp:taxon-name-part taxon-name-part-type="species" reg="corniculata">corniculata</tp:taxon-name-part></tp:taxon-name></italic> Y.Ritu &amp; V.Gowda</th><th rowspan="1" colspan="1"><italic><tp:taxon-name><tp:taxon-name-part taxon-name-part-type="genus" reg="Globba">G.</tp:taxon-name-part><tp:taxon-name-part taxon-name-part-type="species" reg="ruiliensis">ruiliensis</tp:taxon-name-part></tp:taxon-name></italic> X.D.Ma, W.G.Wang &amp; J.Y.Shen (<xref ref-type="bibr" rid="B11">Ma et al. 2021</xref>)</th><th rowspan="1" colspan="1"><italic><tp:taxon-name><tp:taxon-name-part taxon-name-part-type="genus" reg="Globba">G.</tp:taxon-name-part><tp:taxon-name-part taxon-name-part-type="species" reg="multiflora">multiflora</tp:taxon-name-part></tp:taxon-name></italic> Wall. (<xref ref-type="bibr" rid="B9">Alfred et al. 2019</xref>, <xref ref-type="bibr" rid="B10">Lal and Verma 1987</xref>)</th></tr><tr><td rowspan="1" colspan="1">Ligule length (mm) and indumentum</td><td rowspan="1" colspan="1">3, densely pubescent</td><td rowspan="1" colspan="1">2, margin ciliate</td><td rowspan="1" colspan="1">1–1.6, pubescent</td></tr><tr><td rowspan="1" colspan="1">Lamina</td><td rowspan="1" colspan="1">Sessile</td><td rowspan="1" colspan="1">Subsessile or shortly petiolate</td><td rowspan="1" colspan="1">Sessile</td></tr><tr><td rowspan="1" colspan="1">Peduncle length (cm) and indumentum</td><td rowspan="1" colspan="1">1.8–2.3, glabrous</td><td rowspan="1" colspan="1">3–15, hirsute</td><td rowspan="1" colspan="1">4.9–5.6, densely pubescent</td></tr><tr><td rowspan="1" colspan="1">Inflorescence length (cm) and orientation</td><td rowspan="1" colspan="1">25–53, erect</td><td rowspan="1" colspan="1">10–35, erect</td><td rowspan="1" colspan="1">9.5–25, erect</td></tr><tr><td rowspan="1" colspan="1">Rachis indumentum</td><td rowspan="1" colspan="1">Glabrous</td><td rowspan="1" colspan="1">Hirsute</td><td rowspan="1" colspan="1">Not known</td></tr><tr><td rowspan="1" colspan="1">Inflorescence bracts</td><td rowspan="1" colspan="1">Absent</td><td rowspan="1" colspan="1">Present</td><td rowspan="1" colspan="1">Absent<break/></td></tr><tr><td rowspan="1" colspan="1">Calyx length (mm)</td><td rowspan="1" colspan="1">9–10</td><td rowspan="1" colspan="1">7–9</td><td rowspan="1" colspan="1">8–9</td></tr><tr><td rowspan="1" colspan="1">Flower color</td><td rowspan="1" colspan="1">Orange</td><td rowspan="1" colspan="1">Yellow to orange</td><td rowspan="1" colspan="1">Orange</td></tr><tr><td rowspan="1" colspan="1">Labellum dimensions (mm) and shape</td><td rowspan="1" colspan="1">13 × 6–8, cordate</td><td rowspan="1" colspan="1">Not known, obcuneate</td><td rowspan="1" colspan="1">8–10, obcuneate</td></tr><tr><td rowspan="1" colspan="1">Labellum color</td><td rowspan="1" colspan="1">Orange</td><td rowspan="1" colspan="1">Yellow to orange</td><td rowspan="1" colspan="1">Saffron yellow with two red blotches</td></tr><tr><td rowspan="1" colspan="1">Lateral staminode dimensions (mm) and shape</td><td rowspan="1" colspan="1">9–10 × 3–4, ovate, apex attenuate</td><td rowspan="1" colspan="1">7–8 × 3–4, ovate-oblong, apex rounded</td><td rowspan="1" colspan="1">3–4 × 1.5–2, ovate-narrowly ovate, apex acute</td></tr><tr><td rowspan="1" colspan="1">Length of lateral staminodes with respect to corolla lobes</td><td rowspan="1" colspan="1">Nearly equal to corolla lobes</td><td rowspan="1" colspan="1">Nearly equal to corolla lobes</td><td rowspan="1" colspan="1">Shorter than (half the length) to corolla lobes</td></tr><tr><td rowspan="1" colspan="1">Filament length (cm)</td><td rowspan="1" colspan="1">1.5–1.8</td><td rowspan="1" colspan="1">1.2–1.7</td><td rowspan="1" colspan="1">1.5–1.7</td></tr><tr><td rowspan="1" colspan="1">Anther length (mm) and shape</td><td rowspan="1" colspan="1">5–6, ovate, apex acute</td><td rowspan="1" colspan="1">3–4, elliptic, apex acute</td><td rowspan="1" colspan="1">4, narrowly ovate, apex capitate</td></tr><tr><td rowspan="1" colspan="1">Anther crest length (mm)</td><td rowspan="1" colspan="1">0.8–0.9</td><td rowspan="1" colspan="1">Not known</td><td rowspan="1" colspan="1">Minutely crested</td></tr><tr><td rowspan="1" colspan="1">Ovary dimensions (mm) and shape</td><td rowspan="1" colspan="1">3.7–4.5 × 2.6–3, obovoid</td><td rowspan="1" colspan="1">4–5 × 2.5, oblong</td><td rowspan="1" colspan="1">3</td></tr><tr><td rowspan="1" colspan="1">Bulbil position</td><td rowspan="1" colspan="1">Throughout the inflorescence</td><td rowspan="1" colspan="1">2–4 at the lower part of inflorescence</td><td rowspan="1" colspan="1">3–5 at the lower part of inflorescences</td></tr></tbody></table></table-wrap></tp:treatment-sec><tp:treatment-sec sec-type="notes" id="SECID0EWXAE"><title>Notes.</title><p><italic><tp:taxon-name><tp:taxon-name-part taxon-name-part-type="genus" reg="Globba">G.</tp:taxon-name-part><tp:taxon-name-part taxon-name-part-type="species" reg="ruiliensis">ruiliensis</tp:taxon-name-part></tp:taxon-name></italic> is distributed in Yunnan province, China and <italic><tp:taxon-name><tp:taxon-name-part taxon-name-part-type="genus" reg="Globba">G.</tp:taxon-name-part><tp:taxon-name-part taxon-name-part-type="species" reg="multiflora">multiflora</tp:taxon-name-part></tp:taxon-name></italic> is distributed in Meghalaya, Assam, and Sikkim states, India and Bangladesh (Fig. <xref ref-type="fig" rid="F5">5</xref>).</p><fig id="F5" position="float" orientation="portrait"><object-id xmlns:xlink="http://www.w3.org/1999/xlink" content-type="doi" xlink:type="simple">10.3897/phytokeys.246.118751.figure5</object-id><object-id xmlns:xlink="http://www.w3.org/1999/xlink" content-type="arpha" xlink:type="simple">10929C4E-4FDD-53AC-99F9-08BBDAFC8984</object-id><label>Figure 5.</label><caption><p>Map showing the distribution of <italic><tp:taxon-name><tp:taxon-name-part taxon-name-part-type="genus" reg="Globba">G.</tp:taxon-name-part><tp:taxon-name-part taxon-name-part-type="species" reg="multiflora">multiflora</tp:taxon-name-part></tp:taxon-name></italic>, <italic><tp:taxon-name><tp:taxon-name-part taxon-name-part-type="genus" reg="Globba">G.</tp:taxon-name-part><tp:taxon-name-part taxon-name-part-type="species" reg="ruiliensis">ruiliensis</tp:taxon-name-part></tp:taxon-name></italic>, <italic>and <tp:taxon-name><tp:taxon-name-part taxon-name-part-type="genus" reg="Globba">G.</tp:taxon-name-part><tp:taxon-name-part taxon-name-part-type="species" reg="corniculata">corniculata</tp:taxon-name-part></tp:taxon-name></italic> sp. nov.</p></caption><graphic xmlns:xlink="http://www.w3.org/1999/xlink" xlink:href="phytokeys-246-197_article-118751__-g005.jpg" position="float" orientation="portrait" xlink:type="simple" id="oo_1128062.jpg"><uri content-type="original_file" xlink:type="simple">https://binary.pensoft.net/fig/1128062</uri></graphic></fig></tp:treatment-sec><ref-list><ref id="B8"><mixed-citation xmlns:xlink="http://www.w3.org/1999/xlink" xlink:type="simple">IUCN (<year>2022</year>) Guidelines for using the IUCN red list categories and criteria version 15.1. Gland, Switzerland and Cambridge, IUCN, UK. <ext-link xlink:href="https://www.iucnredlist.org/resources/redlistguidelines" ext-link-type="uri" xlink:type="simple">https://www.iucnredlist.org/resources/redlistguidelines</ext-link></mixed-citation></ref><ref id="B11"><mixed-citation xmlns:xlink="http://www.w3.org/1999/xlink" xlink:type="simple"><person-group><name name-style="western"><surname>Ma</surname><given-names>XD</given-names></name><name name-style="western"><surname>Wang</surname><given-names>WG</given-names></name><name name-style="western"><surname>Gong</surname><given-names>QB</given-names></name><name name-style="western"><surname>Xu</surname><given-names>GH</given-names></name><name name-style="western"><surname>Shi</surname><given-names>JP</given-names></name><name name-style="western"><surname>Shen</surname><given-names>JY</given-names></name></person-group> (<year>2021</year>) <article-title><italic><tp:taxon-name><tp:taxon-name-part taxon-name-part-type="genus">Globba</tp:taxon-name-part><tp:taxon-name-part taxon-name-part-type="species">ruiliensis</tp:taxon-name-part></tp:taxon-name></italic>, a new species of <tp:taxon-name><tp:taxon-name-part taxon-name-part-type="family">Zingiberaceae</tp:taxon-name-part></tp:taxon-name> from Yunnan, China.</article-title><source>Taiwania</source><volume>66</volume>(<issue>1</issue>): <fpage>31</fpage>–<lpage>34</lpage>. <ext-link xlink:href="10.6165/tai.2021.66.31" ext-link-type="doi" xlink:type="simple">https://doi.org/10.6165/tai.2021.66.31</ext-link></mixed-citation></ref><ref id="B9"><mixed-citation xmlns:xlink="http://www.w3.org/1999/xlink" xlink:type="simple"><person-group><name name-style="western"><surname>Alfred</surname><given-names>J</given-names></name><name name-style="western"><surname>Sabu</surname><given-names>M</given-names></name><name name-style="western"><surname>Sanoj</surname><given-names>E</given-names></name><name name-style="western"><surname>Thomas</surname><given-names>VP</given-names></name></person-group> (<year>2019</year>) <article-title>A new species of <italic><tp:taxon-name><tp:taxon-name-part taxon-name-part-type="genus">Globba</tp:taxon-name-part></tp:taxon-name></italic> (<tp:taxon-name><tp:taxon-name-part taxon-name-part-type="family">Zingiberaceae</tp:taxon-name-part></tp:taxon-name>) from India.</article-title><source>Taiwania</source><volume>64</volume>(<issue>1</issue>): <fpage>4</fpage>–<lpage>8</lpage>. <ext-link xlink:href="10.6165/tai.2019.64.4" ext-link-type="doi" xlink:type="simple">https://doi.org/10.6165/tai.2019.64.4</ext-link></mixed-citation></ref><ref id="B10"><mixed-citation xmlns:xlink="http://www.w3.org/1999/xlink" xlink:type="simple"><person-group><name name-style="western"><surname>Lal</surname><given-names>J</given-names></name><name name-style="western"><surname>Verma</surname><given-names>DM</given-names></name></person-group> (<year>1987</year>) <article-title><italic><tp:taxon-name><tp:taxon-name-part taxon-name-part-type="genus">Globba</tp:taxon-name-part><tp:taxon-name-part taxon-name-part-type="species">rubromaculata</tp:taxon-name-part></tp:taxon-name></italic>-a new species of <tp:taxon-name><tp:taxon-name-part taxon-name-part-type="family">Zingiberaceae</tp:taxon-name-part></tp:taxon-name> from Arunachal Pradesh.</article-title><source>Nelumbo</source><volume>29</volume>(<issue>4</issue>): <fpage>26</fpage>–<lpage>28</lpage>. <ext-link xlink:href="https://archive.org/details/nelumbo-2455-376x-29-1-4-026-028" ext-link-type="uri" xlink:type="simple">https://archive.org/details/nelumbo-2455-376x-29-1-4-026-028</ext-link></mixed-citation></ref></ref-list></tp:taxon-treatment>
