# Supplementary material for: ﻿Six new species of Globba L. (Zingiberales, Zingiberaceae) from the Eastern Himalayas and Northeast India
Source: PhytoKeys. 2024 Sep 4;246:197–228. doi: 10.3897/phytokeys.246.118751 (PMC11391125; doi:10.3897/phytokeys.246.118751)
Supplement: XML Treatment for Globba paschimbengalensis [file phytokeys.246.118751-treatment2.xml]

<!DOCTYPE tp:taxon-treatment
  PUBLIC "-//TaxonX//DTD Taxonomic Treatment Publishing DTD v0 20100105//EN" "tax-treatment-NSO.dtd">
<tp:taxon-treatment xmlns:tp="http://www.plazi.org/taxpub"><tp:treatment-meta><kwd-group><label>Taxon classification</label><kwd>
              <named-content content-type="kingdom">Plantae</named-content>
            </kwd><kwd>
              <named-content content-type="order">Zingiberales</named-content>
            </kwd><kwd>
              <named-content content-type="family">Zingiberaceae</named-content>
            </kwd></kwd-group><mixed-citation publication-type="journal"><person-group><name><surname>Yadav</surname><given-names>Ritu</given-names></name><name><surname>Gowda</surname><given-names>Vinita</given-names></name></person-group><article-title>﻿Six new species of <italic><tp:taxon-name><tp:taxon-name-part taxon-name-part-type="genus" reg="Globba">Globba</tp:taxon-name-part></tp:taxon-name></italic> L. (<tp:taxon-name><tp:taxon-name-part taxon-name-part-type="order">Zingiberales</tp:taxon-name-part></tp:taxon-name>, <tp:taxon-name><tp:taxon-name-part taxon-name-part-type="family">Zingiberaceae</tp:taxon-name-part></tp:taxon-name>) from the Eastern Himalayas and Northeast India</article-title><source>PhytoKeys</source><day>04</day><month>09</month><year>2024</year><volume>246</volume><fpage>197</fpage><lpage>228</lpage><pub-id pub-id-type="doi">10.3897/phytokeys.246.118751</pub-id></mixed-citation></tp:treatment-meta><tp:nomenclature><label>﻿</label><tp:taxon-name>
            <object-id xmlns:xlink="http://www.w3.org/1999/xlink" content-type="arpha" xlink:type="simple">D54DC9F6-2D0A-5894-B3AE-8A199C2291B4</object-id>
            <tp:taxon-name-part taxon-name-part-type="genus" reg="Globba">Globba</tp:taxon-name-part>
            <tp:taxon-name-part taxon-name-part-type="species" reg="paschimbengalensis">paschimbengalensis</tp:taxon-name-part>
            <object-id xmlns:xlink="http://www.w3.org/1999/xlink" content-type="ipni" xlink:type="simple">urn:lsid:ipni.org:names:77347882-1</object-id>
          </tp:taxon-name><tp:taxon-authority>Y.Ritu &amp; V.Gowda</tp:taxon-authority><tp:taxon-status xmlns:xlink="http://www.w3.org/1999/xlink" xlink:type="simple">sp. nov.</tp:taxon-status><xref ref-type="fig" rid="F6">Fig. 6</xref></tp:nomenclature><tp:treatment-sec sec-type="material" id="SECID0ET2AE"><title>Type.</title><p><bold>India. West Bengal</bold>: Darjeeling district, Latpuncher, <named-content xmlns:xlink="http://www.w3.org/1999/xlink" content-type="dwc:verbatimCoordinates" xlink:type="simple"><named-content content-type="geo-json" specific-use="{&#34;type&#34;:&#34;Point&#34;,&#34;coordinates&#34;:[88.402800,26.915900]}" id="NCID0E52AE" xlink:type="simple">26.9159, 88.4028</named-content></named-content>, elevation 1200 m, 26 August 2022, <italic>Y. Ritu, S. Goray VG2022WB3852</italic> (holotype: BHPL!; isotype: ASSAM!).</p></tp:treatment-sec><tp:treatment-sec sec-type="diagnosis" id="SECID0EF3AE"><title>Diagnosis.</title><p><italic><tp:taxon-name><tp:taxon-name-part taxon-name-part-type="genus" reg="Globba">G.</tp:taxon-name-part><tp:taxon-name-part taxon-name-part-type="species" reg="paschimbengalensis">paschimbengalensis</tp:taxon-name-part></tp:taxon-name></italic> is morphologically similar to <italic><tp:taxon-name><tp:taxon-name-part taxon-name-part-type="genus" reg="Globba">G.</tp:taxon-name-part><tp:taxon-name-part taxon-name-part-type="species" reg="andersonii">andersonii</tp:taxon-name-part></tp:taxon-name></italic> but differs in having off-white flowers with a faint tinge of yellow, deeply notched ligule with unequal lobes (Fig. <xref ref-type="fig" rid="F6">6C</xref>) reduced or no peduncle vs. white flowers, ligule with equal lobes and with peduncle.</p><fig id="F6" position="float" orientation="portrait"><object-id xmlns:xlink="http://www.w3.org/1999/xlink" content-type="doi" xlink:type="simple">10.3897/phytokeys.246.118751.figure6</object-id><object-id xmlns:xlink="http://www.w3.org/1999/xlink" content-type="arpha" xlink:type="simple">025F1E94-71CC-51DB-BD0D-858AED52CCD2</object-id><label>Figure 6.</label><caption><p><italic><tp:taxon-name><tp:taxon-name-part taxon-name-part-type="genus" reg="Globba">Globba</tp:taxon-name-part><tp:taxon-name-part taxon-name-part-type="species" reg="paschimbengalensis">paschimbengalensis</tp:taxon-name-part></tp:taxon-name></italic> sp. nov. <bold>A</bold> habit <bold>B, C</bold> ligule <bold>D</bold> inflorescence <bold>E</bold> flower (front view) <bold>F</bold> flower (side view) <bold>G</bold> dissected flower, br (bracteole), cl (corolla lobes), an (anther), sty (style with stigma, ovary and epigynous gland), ls (lateral staminodes), la (labellum) <bold>H</bold> fruit. Photographs by Y. Ritu.</p></caption><graphic xmlns:xlink="http://www.w3.org/1999/xlink" xlink:href="phytokeys-246-197_article-118751__-g006.jpg" position="float" orientation="portrait" xlink:type="simple" id="oo_1128063.jpg"><uri content-type="original_file" xlink:type="simple">https://binary.pensoft.net/fig/1128063</uri></graphic></fig></tp:treatment-sec><tp:treatment-sec sec-type="description" id="SECID0EL5AE"><title>Description.</title><p>Lithophyte herbs, 50–70 cm tall including inflorescence height, pseudostem swollen at the base. Rhizomes compact, non-tuberulous, creamish-white. Leafy shoot with 10–12 leaves; sheath ligulate, ligule 0.9–1.1 cm long, bilobed, lobes unequal, margin minutely pubescent; lamina 24–30 × 4–8 cm, sessile, narrowly ovate, base obtuse, apex caudate, margin entire, adaxially pubescent along veins and margins, abaxially glabrous, veins prominent. Inflorescence terminal to the leafy shoot, 8–12 cm long, erect; peduncle absent or reduced; rachis, dark maroon at the base and terminally light green, densely pubescent; bracts 1.6–1.7 × 1.4–1.5 mm, obovoid, pale yellow, pubescent adaxially, glabrous abaxially, persistent; bracteole 5.5–8.3 × 1.9–7.3 mm, ovoid, pale yellow, glabrous. Cincinni 7–10 per inflorescence, each cincinni with 2–5 flowers. Floral pedicel for basal flowers 2–2.5 cm long, for terminal flowers 0.2–0.4 cm, dark maroon, densely pubescent. Flowers 4.2–4.5 cm long, pale dull yellow, recurved; calyx 5–6 mm long, gray-green; floral tube 8.3–10 mm long, off-white tinged yellow, densely pubescent, curved upwards holding the flower upright; dorsal corolla lobe 5–6 × 2.4–2.5 mm, ovate, apex cucullate, off-white tinged green, sparsely pubescent; lateral corolla lobes 4.5–5 × 3–4 mm, ovate, apex acute, off-white tinged green, glabrous; labellum 9–10 × 2.4–2.5 mm, decurrent, sagittate, off-white with orange spot in center, glabrous, labellum notch with echinate structures; lateral staminodes 7.8–8.8 × 2.6–3.2 mm, narrowly ovate, apex acute, off-white tinged faintly yellow, glabrous. Stamen 2.4–2.5 cm long, filament 1.9–2 cm long, off-white tinged yellow, glabrous, arching; anther 4–5 mm long, largely ovate, off-white, crest 0.4 mm long, obtuse, non-appendaged; style filiform, apex broader than base, stigma 3–4 mm long, cylindrical, apex ciliate. Ovary 1.7 × 1.3 mm, ovoid, cream; epigynous glands 2, 1.2–1.2 mm, linear, cream. Fruit 1.5 cm in diameter, globose, greenish yellow, verrucose, calyx persistent. Bulbils absent.</p></tp:treatment-sec><tp:treatment-sec sec-type="distribution" id="SECID0EQ5AE"><title>Distribution and ecology.</title><p><italic><tp:taxon-name><tp:taxon-name-part taxon-name-part-type="genus" reg="Globba">G.</tp:taxon-name-part><tp:taxon-name-part taxon-name-part-type="species" reg="paschimbengalensis">paschimbengalensis</tp:taxon-name-part></tp:taxon-name></italic> is recorded only from Latpuncher, Darjeeling district, West Bengal, where we observed ca. 30 individuals in an area of an estimated 400 m<sup>2</sup>. <italic><tp:taxon-name><tp:taxon-name-part taxon-name-part-type="genus" reg="Globba">G.</tp:taxon-name-part><tp:taxon-name-part taxon-name-part-type="species" reg="paschimbengalensis">paschimbengalensis</tp:taxon-name-part></tp:taxon-name></italic> is lithophytic, mostly growing along the edge of roads at an elevation of ca. 1200 m. We have observed bumblebees visiting the flowers of this species.</p></tp:treatment-sec><tp:treatment-sec sec-type="phenology" id="SECID0EO6AE"><title>Phenology.</title><p>Flowering and fruiting were observed in the month of August.</p></tp:treatment-sec><tp:treatment-sec sec-type="etymology" id="SECID0ET6AE"><title>Etymology.</title><p>The species epithet refers to the Indian state of West Bengal, where this species was found.</p></tp:treatment-sec><tp:treatment-sec sec-type="Informal conservation status" id="SECID0EY6AE"><title>Informal conservation status.</title><p>We have only found one population that was not in a protected area. The population was spread across a 20–25 m<sup>2</sup> area with a total of 60–70 individuals only. We surveyed six potential locations in Darjeeling in a 40 km<sup>2</sup> area around the type locality (Latpuncher) and did not find any population in northern West Bengal. Based on the <xref ref-type="bibr" rid="B8">IUCN (2022)</xref> guidelines, we informally assess the status as Critically Endangered according to criteria B1. (a) (B1: extent of occurrence is less than 100 km<sup>2</sup>, a: =1 location), and C. (C: fewer than 250 mature individuals).</p></tp:treatment-sec><tp:treatment-sec sec-type="Specimens of allied species examined" id="SECID0EJAAG"><title>Specimens of allied species examined.</title><p><bold><italic><tp:taxon-name><tp:taxon-name-part taxon-name-part-type="genus" reg="Globba">G.</tp:taxon-name-part><tp:taxon-name-part taxon-name-part-type="species" reg="andersonii">andersonii</tp:taxon-name-part></tp:taxon-name></italic>: India. West Bengal</bold>: Darjeeling Himalaya, around Baghpul, elevation 200–300 m, 6 July 2011, <italic>S. Nirola &amp; AP Das 1334A</italic> (holotype: CAL!), Sivok Hill Forest, Near Coronation Bridge in the ghat region, 2 July 2011, <italic>Sachin A. Punekar s.n.</italic> (CALI!), elevation 914 m, 15 July 1913 (E00095574), Mongpoo, elevation 914.4 m, 12 July 1884, <italic>Williams</italic> (P00411420), Mongpoo, 914.4 m, 12 July 1884, <italic>Williams</italic> (P00252245), Darjeeling, Pankabari, elevation 762 m, July 1874, <italic>J. S. Gamble 8130</italic> (K000640559). <bold>Sikkim</bold>: elevation 305 m, 6 July 1915 (E00095573), Regio Trop (P00686468).</p></tp:treatment-sec><tp:treatment-sec sec-type="Taxonomic notes" id="SECID0EJBAG"><title>Taxonomic notes.</title><p>The new species is similar to one species in inflorescence length, presence of inflorescence bracts, and absence of bulbils. This species differs from <italic><tp:taxon-name><tp:taxon-name-part taxon-name-part-type="genus" reg="Globba">G.</tp:taxon-name-part><tp:taxon-name-part taxon-name-part-type="species" reg="andersonii">andersonii</tp:taxon-name-part></tp:taxon-name></italic> in having unequal lobes, deeply notched ligule (vs. equal lobes and slightly notched), absence of peduncle (vs. presence of peduncle), and large lateral staminodes 7.8–8.8 mm (vs. 5–6 mm). The detailed morphological comparisons between <italic><tp:taxon-name><tp:taxon-name-part taxon-name-part-type="genus" reg="Globba">G.</tp:taxon-name-part><tp:taxon-name-part taxon-name-part-type="species" reg="paschimbengalensis">paschimbengalensis</tp:taxon-name-part></tp:taxon-name> and <tp:taxon-name><tp:taxon-name-part taxon-name-part-type="genus" reg="Globba">G.</tp:taxon-name-part><tp:taxon-name-part taxon-name-part-type="species" reg="andersonii">andersonii</tp:taxon-name-part></tp:taxon-name></italic> are presented in Table <xref ref-type="table" rid="T2">2</xref>.</p><table-wrap id="T2" position="float" orientation="portrait"><label>Table 2.</label><caption><p>Comparison of morphological characteristics of <italic><tp:taxon-name><tp:taxon-name-part taxon-name-part-type="genus" reg="Globba">G.</tp:taxon-name-part><tp:taxon-name-part taxon-name-part-type="species" reg="paschimbengalensis">paschimbengalensis</tp:taxon-name-part></tp:taxon-name></italic> sp. nov. and <italic><tp:taxon-name><tp:taxon-name-part taxon-name-part-type="genus" reg="Globba">G.</tp:taxon-name-part><tp:taxon-name-part taxon-name-part-type="species" reg="polymorpha">polymorpha</tp:taxon-name-part></tp:taxon-name></italic> sp. nov. with <italic><tp:taxon-name><tp:taxon-name-part taxon-name-part-type="genus" reg="Globba">G.</tp:taxon-name-part><tp:taxon-name-part taxon-name-part-type="species" reg="andersonii">andersonii</tp:taxon-name-part></tp:taxon-name></italic>. Characters not described in the original protologue or in subsequent descriptions of the same species are alternatively marked as not known.</p></caption><table id="TID0EEYAI" rules="all"><tbody><tr><th rowspan="1" colspan="1">Characters</th><th rowspan="1" colspan="1"><italic><tp:taxon-name><tp:taxon-name-part taxon-name-part-type="genus" reg="Globba">G.</tp:taxon-name-part><tp:taxon-name-part taxon-name-part-type="species" reg="paschimbengalensis">paschimbengalensis</tp:taxon-name-part></tp:taxon-name></italic> Y.Ritu &amp; V.Gowda</th><th rowspan="1" colspan="1"><italic><tp:taxon-name><tp:taxon-name-part taxon-name-part-type="genus" reg="Globba">G.</tp:taxon-name-part><tp:taxon-name-part taxon-name-part-type="species" reg="polymorpha">polymorpha</tp:taxon-name-part></tp:taxon-name></italic> Y.Ritu &amp; V.Gowda</th><th rowspan="1" colspan="1"><italic><tp:taxon-name><tp:taxon-name-part taxon-name-part-type="genus" reg="Globba">G.</tp:taxon-name-part><tp:taxon-name-part taxon-name-part-type="species" reg="andersonii">andersonii</tp:taxon-name-part></tp:taxon-name></italic> C.B.Clarke ex Baker (according to <xref ref-type="bibr" rid="B13">Nirola and Das 2015</xref>, <xref ref-type="bibr" rid="B29">Thachat et al. 2020</xref>)</th></tr><tr><td rowspan="1" colspan="1">Ligule length (mm) and indumentum</td><td rowspan="1" colspan="1">0.9–1.1, minutely pubescent, unequal lobes, deeply notched</td><td rowspan="1" colspan="1">1.5–1.8, densely pubescent, deeply notched at center</td><td rowspan="1" colspan="1">0.8–1.2, pubescent externally, entire, slightly notched at center</td></tr><tr><td rowspan="1" colspan="1">Lamina</td><td rowspan="1" colspan="1">Sessile</td><td rowspan="1" colspan="1">Sessile</td><td rowspan="1" colspan="1">Sessile</td></tr><tr><td rowspan="1" colspan="1">Peduncle length (cm) and indumentum</td><td rowspan="1" colspan="1">Absent</td><td rowspan="1" colspan="1">1.56, densely pubescent</td><td rowspan="1" colspan="1">Densely pubescent</td></tr><tr><td rowspan="1" colspan="1">Inflorescence length (cm)</td><td rowspan="1" colspan="1">8–12</td><td rowspan="1" colspan="1">7.5–16</td><td rowspan="1" colspan="1">8–16</td></tr><tr><td rowspan="1" colspan="1">Bract dimensions (mm), shape, and color</td><td rowspan="1" colspan="1">1.6–1.7 × 1.4–1.5, obovate, pale green</td><td rowspan="1" colspan="1">4.6–9.2 × 2.2–3.4, elliptic, olive green with brown tinge</td><td rowspan="1" colspan="1">5–6 × 1.5–2, narrowly ovate, pale green</td></tr><tr><td rowspan="1" colspan="1">Calyx length (mm) and color</td><td rowspan="1" colspan="1">5–6, gray green</td><td rowspan="1" colspan="1">4–5, maroon</td><td rowspan="1" colspan="1">5–6, greenish</td></tr><tr><td rowspan="1" colspan="1">Flower color</td><td rowspan="1" colspan="1">Off-white with a hint of yellow</td><td rowspan="1" colspan="1">Pale dull yellow</td><td rowspan="1" colspan="1">White</td></tr><tr><td rowspan="1" colspan="1">Lateral staminode dimensions (mm) and shape</td><td rowspan="1" colspan="1">7.8–8.8 × 2.6–3.2, narrowly ovate</td><td rowspan="1" colspan="1">6–6.5 × 2–2.5, narrowly ovate</td><td rowspan="1" colspan="1">5–6 × 2, narrowly ovate</td></tr><tr><td rowspan="1" colspan="1">Length of lateral staminodes with respect to corolla lobes</td><td rowspan="1" colspan="1">Longer than corolla lobes</td><td rowspan="1" colspan="1">Slightly longer than corolla lobes</td><td rowspan="1" colspan="1">Slightly longer than corolla lobes</td></tr><tr><td rowspan="1" colspan="1">Filament length (cm) and color</td><td rowspan="1" colspan="1">1.9–2, off-white with a hint of yellow</td><td rowspan="1" colspan="1">1.6–1.8, off white with a hint of yellow</td><td rowspan="1" colspan="1">1.5–1.8, white</td></tr><tr><td rowspan="1" colspan="1">Anther length (mm) and color</td><td rowspan="1" colspan="1">4–5, gray green</td><td rowspan="1" colspan="1">2.5–3, pale yellow</td><td rowspan="1" colspan="1">1.5 × 1, white</td></tr><tr><td rowspan="1" colspan="1">Anther crest length (mm)</td><td rowspan="1" colspan="1">0.4</td><td rowspan="1" colspan="1">0.3</td><td rowspan="1" colspan="1">Not known</td></tr><tr><td rowspan="1" colspan="1">Ovary dimensions (mm)</td><td rowspan="1" colspan="1">1.7 × 1.3</td><td rowspan="1" colspan="1">2.9 × 1.7</td><td rowspan="1" colspan="1">3 × 2</td></tr><tr><td rowspan="1" colspan="1">Bulbil</td><td rowspan="1" colspan="1">Absent</td><td rowspan="1" colspan="1">Absent</td><td rowspan="1" colspan="1">Absent</td></tr></tbody></table></table-wrap></tp:treatment-sec><ref-list><ref id="B8"><mixed-citation xmlns:xlink="http://www.w3.org/1999/xlink" xlink:type="simple">IUCN (<year>2022</year>) Guidelines for using the IUCN red list categories and criteria version 15.1. Gland, Switzerland and Cambridge, IUCN, UK. <ext-link xlink:href="https://www.iucnredlist.org/resources/redlistguidelines" ext-link-type="uri" xlink:type="simple">https://www.iucnredlist.org/resources/redlistguidelines</ext-link></mixed-citation></ref><ref id="B13"><mixed-citation xmlns:xlink="http://www.w3.org/1999/xlink" xlink:type="simple"><person-group><name name-style="western"><surname>Nirola</surname><given-names>S</given-names></name><name name-style="western"><surname>Das</surname><given-names>AP</given-names></name></person-group> (<year>2015</year>) <article-title><italic><tp:taxon-name><tp:taxon-name-part taxon-name-part-type="genus">Globba</tp:taxon-name-part><tp:taxon-name-part taxon-name-part-type="species">teesta</tp:taxon-name-part></tp:taxon-name></italic> sp. nov. of <tp:taxon-name><tp:taxon-name-part taxon-name-part-type="family">Zingiberaceae</tp:taxon-name-part></tp:taxon-name> from Darjeeling Himalaya in West Bengal, India.</article-title><source>Pleione</source><volume>9</volume>(<issue>2</issue>): <fpage>513</fpage>–<lpage>517</lpage>. <ext-link xlink:href="https://www.academia.edu/19983646" ext-link-type="uri" xlink:type="simple">https://www.academia.edu/19983646</ext-link></mixed-citation></ref><ref id="B29"><mixed-citation xmlns:xlink="http://www.w3.org/1999/xlink" xlink:type="simple"><person-group><name name-style="western"><surname>Thachat</surname><given-names>J</given-names></name><name name-style="western"><surname>Punekar</surname><given-names>SA</given-names></name><name name-style="western"><surname>Hareesh</surname><given-names>VS</given-names></name><name name-style="western"><surname>Sabu</surname><given-names>M</given-names></name></person-group> (<year>2020</year>) <article-title>Rediscovery of <italic><tp:taxon-name><tp:taxon-name-part taxon-name-part-type="genus">Globba</tp:taxon-name-part><tp:taxon-name-part taxon-name-part-type="species">andersonii</tp:taxon-name-part></tp:taxon-name></italic> and three new synonymies in Indian <tp:taxon-name><tp:taxon-name-part taxon-name-part-type="family">Zingiberaceae</tp:taxon-name-part></tp:taxon-name>.</article-title><source>Botany Letters</source><volume>167</volume>(<issue>3</issue>): <fpage>373</fpage>–<lpage>377</lpage>. <ext-link xlink:href="10.1080/23818107.2020.1770626" ext-link-type="doi" xlink:type="simple">https://doi.org/10.1080/23818107.2020.1770626</ext-link></mixed-citation></ref></ref-list></tp:taxon-treatment>
