# Supplementary material for: ﻿Six new species of Globba L. (Zingiberales, Zingiberaceae) from the Eastern Himalayas and Northeast India
Source: PhytoKeys. 2024 Sep 4;246:197–228. doi: 10.3897/phytokeys.246.118751 (PMC11391125; doi:10.3897/phytokeys.246.118751)
Supplement: XML Treatment for Globba polymorpha [file phytokeys.246.118751-treatment3.xml]

<!DOCTYPE tp:taxon-treatment
  PUBLIC "-//TaxonX//DTD Taxonomic Treatment Publishing DTD v0 20100105//EN" "tax-treatment-NSO.dtd">
<tp:taxon-treatment xmlns:tp="http://www.plazi.org/taxpub"><tp:treatment-meta><kwd-group><label>Taxon classification</label><kwd>
              <named-content content-type="kingdom">Plantae</named-content>
            </kwd><kwd>
              <named-content content-type="order">Zingiberales</named-content>
            </kwd><kwd>
              <named-content content-type="family">Zingiberaceae</named-content>
            </kwd></kwd-group><mixed-citation publication-type="journal"><person-group><name><surname>Yadav</surname><given-names>Ritu</given-names></name><name><surname>Gowda</surname><given-names>Vinita</given-names></name></person-group><article-title>﻿Six new species of <italic><tp:taxon-name><tp:taxon-name-part taxon-name-part-type="genus" reg="Globba">Globba</tp:taxon-name-part></tp:taxon-name></italic> L. (<tp:taxon-name><tp:taxon-name-part taxon-name-part-type="order">Zingiberales</tp:taxon-name-part></tp:taxon-name>, <tp:taxon-name><tp:taxon-name-part taxon-name-part-type="family">Zingiberaceae</tp:taxon-name-part></tp:taxon-name>) from the Eastern Himalayas and Northeast India</article-title><source>PhytoKeys</source><day>04</day><month>09</month><year>2024</year><volume>246</volume><fpage>197</fpage><lpage>228</lpage><pub-id pub-id-type="doi">10.3897/phytokeys.246.118751</pub-id></mixed-citation></tp:treatment-meta><tp:nomenclature><label>﻿</label><tp:taxon-name>
            <object-id xmlns:xlink="http://www.w3.org/1999/xlink" content-type="arpha" xlink:type="simple">7147D5BF-591B-5E82-8378-213C2788C49F</object-id>
            <tp:taxon-name-part taxon-name-part-type="genus" reg="Globba">Globba</tp:taxon-name-part>
            <tp:taxon-name-part taxon-name-part-type="species" reg="polymorpha">polymorpha</tp:taxon-name-part>
            <object-id xmlns:xlink="http://www.w3.org/1999/xlink" content-type="ipni" xlink:type="simple">urn:lsid:ipni.org:names:77347883-1</object-id>
          </tp:taxon-name><tp:taxon-authority>Y.Ritu &amp; V.Gowda</tp:taxon-authority><tp:taxon-status xmlns:xlink="http://www.w3.org/1999/xlink" xlink:type="simple">sp. nov.</tp:taxon-status><xref ref-type="fig" rid="F7">Fig. 7</xref></tp:nomenclature><tp:treatment-sec sec-type="material" id="SECID0E5MAG"><title>Type.</title><p><bold>India. West Bengal</bold>: Darjeeling district, Pankhabari, <named-content xmlns:xlink="http://www.w3.org/1999/xlink" content-type="dwc:verbatimCoordinates" xlink:type="simple"><named-content content-type="geo-json" specific-use="{&#34;type&#34;:&#34;Point&#34;,&#34;coordinates&#34;:[88.266200,26.832600]}" id="NCID0EJNAG" xlink:type="simple">26.8326, 88.2662</named-content></named-content>, elevation 600 m, 6 September 2022, <italic>Y. Ritu, &amp; P. A. Shangreiphao VG2022WB3906</italic> (holotype: BHPL!; isotype: ASSAM!).</p></tp:treatment-sec><tp:treatment-sec sec-type="diagnosis" id="SECID0EQNAG"><title>Diagnosis.</title><p><italic><tp:taxon-name><tp:taxon-name-part taxon-name-part-type="genus" reg="Globba">G.</tp:taxon-name-part><tp:taxon-name-part taxon-name-part-type="species" reg="polymorpha">polymorpha</tp:taxon-name-part></tp:taxon-name></italic> is morphologically similar to <italic><tp:taxon-name><tp:taxon-name-part taxon-name-part-type="genus" reg="Globba">G.</tp:taxon-name-part><tp:taxon-name-part taxon-name-part-type="species" reg="andersonii">andersonii</tp:taxon-name-part></tp:taxon-name></italic> but differs in having pale yellow flower, densely pubescent ligule with long white hairs (Fig. <xref ref-type="fig" rid="F7">7C</xref>), red or green-colored bracteole, large anther (4–5 mm) vs. white flowers, ligule pubescent externally, white color bracteole and small anther (1.5 mm).</p><fig id="F7" position="float" orientation="portrait"><object-id xmlns:xlink="http://www.w3.org/1999/xlink" content-type="doi" xlink:type="simple">10.3897/phytokeys.246.118751.figure7</object-id><object-id xmlns:xlink="http://www.w3.org/1999/xlink" content-type="arpha" xlink:type="simple">FE8816BB-AB0B-5711-911B-BB24C531FB7A</object-id><label>Figure 7.</label><caption><p><italic><tp:taxon-name><tp:taxon-name-part taxon-name-part-type="genus" reg="Globba">Globba</tp:taxon-name-part><tp:taxon-name-part taxon-name-part-type="species" reg="polymorpha">polymorpha</tp:taxon-name-part></tp:taxon-name></italic> sp. nov. <bold>A</bold> habit <bold>B</bold> rhizome <bold>C</bold> ligule <bold>D</bold> inflorescence <bold>E</bold> flower (front view) <bold>F</bold> flower (side view) <bold>G</bold> dissected flower, br (bracteole), cl (corolla lobes), an (anther), ls (lateral staminodes), la (labellum), sty (style and stigma) <bold>H</bold> fruit. Photographs <bold>A, D</bold> and <bold>E</bold> by Rhuthuparna SB, rest by Y. Ritu.</p></caption><graphic xmlns:xlink="http://www.w3.org/1999/xlink" xlink:href="phytokeys-246-197_article-118751__-g007.jpg" position="float" orientation="portrait" xlink:type="simple" id="oo_1128064.jpg"><uri content-type="original_file" xlink:type="simple">https://binary.pensoft.net/fig/1128064</uri></graphic></fig></tp:treatment-sec><tp:treatment-sec sec-type="description" id="SECID0E3PAG"><title>Description.</title><p>Lithophytic herbs, 42–68 cm tall including inflorescence height, pseudostem swollen at the base. Rhizomes compact, non-tuberulous, creamish white. Leafy shoot with 6–12 leaves; sheath ligulate, ligule 1.5–1.8 cm long, bilobed, densely pubescent; lamina 22–28 × 5–9 cm, sessile, narrowly ovate, base attenuate, apex caudate, margin entire, adaxially pubescent along veins and margins, abaxially pubescent. Inflorescence terminal to the leafy shoot, 7.5–16 cm long, erect; peduncle 1.5 cm long, green with red dots to dark maroon, densely pubescent; rachis, green with red to dark maroon spots, densely pubescent; bracts 4.7–9.2 × 2.2–3.4 mm, elliptic, olive green with brown tinge, glabrous; bracteole 6.4–8.7 × 2.9–4.7 mm, obovoid to ovoid, brown with purple tinge, glabrous. Cincinni 7–17, each cincinni with 4–6 flowers. Floral pedicel for basal flowers 1.2–1.4 cm long, for terminal flowers 0.6–0.8 cm long, dark maroon, sparsely pubescent. Flowers 4–4.5 cm long, pale dull yellow, recurved; calyx 4–5 mm long, maroon; floral tube 8–9.3 mm long, pale yellow tinged pink, densely pubescent, curved upwards holding the flower upright; dorsal corolla lobe 5–6 × 2.5 mm, ovate, apex cucullate, light maroon, pubescent; lateral corolla lobes 3–3.5 mm × 2.2 mm, ovate, apex acute, yellow tinged maroon, pubescent; labellum 7–8 × 1.5–1.8 mm, decurrent, linear, pale dull yellow, glabrous, labellum notch with echinate structures; lateral staminodes 6–6.5 × 2–2.5 mm, narrowly ovate, apex acute, pale dull yellow, glabrous. Stamen 1.9–2.1 cm long, filament 1.6–1.8 cm long, off-white tinged yellow, glabrous, arching; anther 2.5–3 mm long, largely ovate, apex attenuate, pale yellow, crest 0.3 mm long, non-appendaged; style, filiform, stigma 4–5 mm wide, funnel-shaped, apex ciliate. Ovary 2.9 × 1.7 mm, ovoid, maroon, verrucose; epigynous glands 2, 1.2–1.3 mm, linear, cream. Fruit 1.5 cm in diameter, globose, greenish yellow, verrucose, calyx persistent. Bulbils absent.</p></tp:treatment-sec><tp:treatment-sec sec-type="distribution" id="SECID0EBQAG"><title>Distribution and ecology.</title><p><italic><tp:taxon-name><tp:taxon-name-part taxon-name-part-type="genus" reg="Globba">G.</tp:taxon-name-part><tp:taxon-name-part taxon-name-part-type="species" reg="polymorpha">polymorpha</tp:taxon-name-part></tp:taxon-name></italic> is recorded only from Pankhabari, Darjeeling district, West Bengal. At Pankhabari, we have observed ca. 21 individuals in a ca. 400 m<sup>2</sup> area. <italic><tp:taxon-name><tp:taxon-name-part taxon-name-part-type="genus" reg="Globba">G.</tp:taxon-name-part><tp:taxon-name-part taxon-name-part-type="species" reg="polymorpha">polymorpha</tp:taxon-name-part></tp:taxon-name></italic> is lithophytic, mostly growing along the edge of roads at an elevation of ca. 600 m. We observed floral color polymorphism in this species, with red bracteole and yellow bracteole individuals growing within the same population. We have observed different species of bees and butterflies visiting the flowers of this species.</p></tp:treatment-sec><tp:treatment-sec sec-type="phenology" id="SECID0E6QAG"><title>Phenology.</title><p>Flowering and fruiting were observed in the month of September.</p></tp:treatment-sec><tp:treatment-sec sec-type="etymology" id="SECID0EERAG"><title>Etymology.</title><p>The species epithet refers to the floral color variation due to bracteole color variations among individuals within the same population, which can be seen in Fig. <xref ref-type="fig" rid="F7">7A</xref> (top left and bottom left).</p></tp:treatment-sec><tp:treatment-sec sec-type="Informal conservation status" id="SECID0EORAG"><title>Informal conservation status.</title><p><italic><tp:taxon-name><tp:taxon-name-part taxon-name-part-type="genus" reg="Globba">G.</tp:taxon-name-part><tp:taxon-name-part taxon-name-part-type="species" reg="polymorpha">polymorpha</tp:taxon-name-part></tp:taxon-name></italic> is known from only one population, which was not a protected habitat or area. The population was spread across a 10–15 m long stretch along the roadside with 20–25 individuals. We surveyed six potential locations in the Darjeeling district, which is 40 km<sup>2</sup> around the type locality (Pankhabari), and we did not locate any population in northern West Bengal. Based on the <xref ref-type="bibr" rid="B8">IUCN (2022)</xref> guidelines and a formal conservation assessment based on the known distribution and number of individuals present, we propose its conservation status to be critically endangered according to criteria B1. (a) (B1: extent of occurrence is less than 100 km<sup>2</sup>, a: =1 location), and D. (D: number of mature individuals &lt;50). In 2022, we observed 20–25 individuals at the type location, most of which were cleared for road extension, which led to a decrease in the number (10) of individuals, suggesting that the species is at risk of extinction.</p></tp:treatment-sec><tp:treatment-sec sec-type="Specimens of allied species examined" id="SECID0EHSAG"><title>Specimens of allied species examined.</title><p><bold><italic><tp:taxon-name><tp:taxon-name-part taxon-name-part-type="genus" reg="Globba">G.</tp:taxon-name-part><tp:taxon-name-part taxon-name-part-type="species" reg="andersonii">andersonii</tp:taxon-name-part></tp:taxon-name></italic>: India. West Bengal</bold>: Darjeeling Himalaya, around Baghpul, elevation 200–300 m, 6 July 2011, <italic>S. Nirola &amp; AP Das 1334A</italic> (holotype: CAL!), Sivok Hill Forest, Near Coronation Bridge in the ghat region, 2 July 2011, <italic>Sachin A. Punekar</italic> s.n. (CALI!), elevation 914 m, 15 July 1913 (E00095574), Mongpoo, elevation 914.4 m, 12 July 1884, <italic>Williams</italic> (P00411420), Mongpoo, elevation 914.4 m, 12 July 1884, <italic>Williams</italic> (P00252245), Darjeeling, Pankabari, elevation 762 m, July 1874, <italic>J. S. Gamble 8130</italic> (K000640559). <bold>Sikkim</bold>: elevation 305 m, 6 July 1915 (E00095573), Regio Trop (P00686468).</p></tp:treatment-sec><tp:treatment-sec sec-type="Taxonomic notes" id="SECID0EHTAG"><title>Taxonomic notes.</title><p>The new species is similar to one species in inflorescence height, sessile leaves, densely pubescent peduncle, and absence of bulbils. This species differs from <italic><tp:taxon-name><tp:taxon-name-part taxon-name-part-type="genus" reg="Globba">G.</tp:taxon-name-part><tp:taxon-name-part taxon-name-part-type="species" reg="andersonii">andersonii</tp:taxon-name-part></tp:taxon-name></italic> in its large ligule 1.5–1.8 mm (vs. 0.8–1.2 mm), pale dull yellow flowers (vs. white), and large anther 2.5–3 mm (vs. 1.5 mm). Detailed morphological comparisons between <italic><tp:taxon-name><tp:taxon-name-part taxon-name-part-type="genus" reg="Globba">G.</tp:taxon-name-part><tp:taxon-name-part taxon-name-part-type="species" reg="polymorpha">polymorpha</tp:taxon-name-part></tp:taxon-name></italic> and <italic><tp:taxon-name><tp:taxon-name-part taxon-name-part-type="genus" reg="Globba">G.</tp:taxon-name-part><tp:taxon-name-part taxon-name-part-type="species" reg="andersonii">andersonii</tp:taxon-name-part></tp:taxon-name></italic> are presented in Table <xref ref-type="table" rid="T2">2</xref>.</p></tp:treatment-sec><tp:treatment-sec sec-type="notes" id="SECID0ESUAG"><title>Notes.</title><p><italic><tp:taxon-name><tp:taxon-name-part taxon-name-part-type="genus" reg="Globba">G.</tp:taxon-name-part><tp:taxon-name-part taxon-name-part-type="species" reg="andersonii">andersonii</tp:taxon-name-part></tp:taxon-name></italic> is distributed to West Bengal, India (Fig. <xref ref-type="fig" rid="F8">8</xref>).</p><fig id="F8" position="float" orientation="portrait"><object-id xmlns:xlink="http://www.w3.org/1999/xlink" content-type="doi" xlink:type="simple">10.3897/phytokeys.246.118751.figure8</object-id><object-id xmlns:xlink="http://www.w3.org/1999/xlink" content-type="arpha" xlink:type="simple">C47F463D-D8CE-53DE-A599-82F12269719C</object-id><label>Figure 8.</label><caption><p>Map showing the distribution of <italic><tp:taxon-name><tp:taxon-name-part taxon-name-part-type="genus" reg="Globba">G.</tp:taxon-name-part><tp:taxon-name-part taxon-name-part-type="species" reg="paschimbengalensis">paschimbengalensis</tp:taxon-name-part></tp:taxon-name></italic>, <italic><tp:taxon-name><tp:taxon-name-part taxon-name-part-type="genus" reg="Globba">G.</tp:taxon-name-part><tp:taxon-name-part taxon-name-part-type="species" reg="andersonii">andersonii</tp:taxon-name-part></tp:taxon-name></italic>, <italic>and <tp:taxon-name><tp:taxon-name-part taxon-name-part-type="genus" reg="Globba">G.</tp:taxon-name-part><tp:taxon-name-part taxon-name-part-type="species" reg="polymorpha">polymorpha</tp:taxon-name-part></tp:taxon-name></italic> sp. nov.</p></caption><graphic xmlns:xlink="http://www.w3.org/1999/xlink" xlink:href="phytokeys-246-197_article-118751__-g008.jpg" position="float" orientation="portrait" xlink:type="simple" id="oo_1128065.jpg"><uri content-type="original_file" xlink:type="simple">https://binary.pensoft.net/fig/1128065</uri></graphic></fig></tp:treatment-sec><tp:treatment-sec><!--Section generated to contain objects referenced in tp:taxon-treatment.--><table-wrap id="T2" position="float" orientation="portrait"><label>Table 2.</label><caption><p>Comparison of morphological characteristics of <italic><tp:taxon-name><tp:taxon-name-part taxon-name-part-type="genus" reg="Globba">G.</tp:taxon-name-part><tp:taxon-name-part taxon-name-part-type="species" reg="paschimbengalensis">paschimbengalensis</tp:taxon-name-part></tp:taxon-name></italic> sp. nov. and <italic><tp:taxon-name><tp:taxon-name-part taxon-name-part-type="genus" reg="Globba">G.</tp:taxon-name-part><tp:taxon-name-part taxon-name-part-type="species" reg="polymorpha">polymorpha</tp:taxon-name-part></tp:taxon-name></italic> sp. nov. with <italic><tp:taxon-name><tp:taxon-name-part taxon-name-part-type="genus" reg="Globba">G.</tp:taxon-name-part><tp:taxon-name-part taxon-name-part-type="species" reg="andersonii">andersonii</tp:taxon-name-part></tp:taxon-name></italic>. Characters not described in the original protologue or in subsequent descriptions of the same species are alternatively marked as not known.</p></caption><table id="TID0EEYAI" rules="all"><tbody><tr><th rowspan="1" colspan="1">Characters</th><th rowspan="1" colspan="1"><italic><tp:taxon-name><tp:taxon-name-part taxon-name-part-type="genus" reg="Globba">G.</tp:taxon-name-part><tp:taxon-name-part taxon-name-part-type="species" reg="paschimbengalensis">paschimbengalensis</tp:taxon-name-part></tp:taxon-name></italic> Y.Ritu &amp; V.Gowda</th><th rowspan="1" colspan="1"><italic><tp:taxon-name><tp:taxon-name-part taxon-name-part-type="genus" reg="Globba">G.</tp:taxon-name-part><tp:taxon-name-part taxon-name-part-type="species" reg="polymorpha">polymorpha</tp:taxon-name-part></tp:taxon-name></italic> Y.Ritu &amp; V.Gowda</th><th rowspan="1" colspan="1"><italic><tp:taxon-name><tp:taxon-name-part taxon-name-part-type="genus" reg="Globba">G.</tp:taxon-name-part><tp:taxon-name-part taxon-name-part-type="species" reg="andersonii">andersonii</tp:taxon-name-part></tp:taxon-name></italic> C.B.Clarke ex Baker (according to <xref ref-type="bibr" rid="B13">Nirola and Das 2015</xref>, <xref ref-type="bibr" rid="B29">Thachat et al. 2020</xref>)</th></tr><tr><td rowspan="1" colspan="1">Ligule length (mm) and indumentum</td><td rowspan="1" colspan="1">0.9–1.1, minutely pubescent, unequal lobes, deeply notched</td><td rowspan="1" colspan="1">1.5–1.8, densely pubescent, deeply notched at center</td><td rowspan="1" colspan="1">0.8–1.2, pubescent externally, entire, slightly notched at center</td></tr><tr><td rowspan="1" colspan="1">Lamina</td><td rowspan="1" colspan="1">Sessile</td><td rowspan="1" colspan="1">Sessile</td><td rowspan="1" colspan="1">Sessile</td></tr><tr><td rowspan="1" colspan="1">Peduncle length (cm) and indumentum</td><td rowspan="1" colspan="1">Absent</td><td rowspan="1" colspan="1">1.56, densely pubescent</td><td rowspan="1" colspan="1">Densely pubescent</td></tr><tr><td rowspan="1" colspan="1">Inflorescence length (cm)</td><td rowspan="1" colspan="1">8–12</td><td rowspan="1" colspan="1">7.5–16</td><td rowspan="1" colspan="1">8–16</td></tr><tr><td rowspan="1" colspan="1">Bract dimensions (mm), shape, and color</td><td rowspan="1" colspan="1">1.6–1.7 × 1.4–1.5, obovate, pale green</td><td rowspan="1" colspan="1">4.6–9.2 × 2.2–3.4, elliptic, olive green with brown tinge</td><td rowspan="1" colspan="1">5–6 × 1.5–2, narrowly ovate, pale green</td></tr><tr><td rowspan="1" colspan="1">Calyx length (mm) and color</td><td rowspan="1" colspan="1">5–6, gray green</td><td rowspan="1" colspan="1">4–5, maroon</td><td rowspan="1" colspan="1">5–6, greenish</td></tr><tr><td rowspan="1" colspan="1">Flower color</td><td rowspan="1" colspan="1">Off-white with a hint of yellow</td><td rowspan="1" colspan="1">Pale dull yellow</td><td rowspan="1" colspan="1">White</td></tr><tr><td rowspan="1" colspan="1">Lateral staminode dimensions (mm) and shape</td><td rowspan="1" colspan="1">7.8–8.8 × 2.6–3.2, narrowly ovate</td><td rowspan="1" colspan="1">6–6.5 × 2–2.5, narrowly ovate</td><td rowspan="1" colspan="1">5–6 × 2, narrowly ovate</td></tr><tr><td rowspan="1" colspan="1">Length of lateral staminodes with respect to corolla lobes</td><td rowspan="1" colspan="1">Longer than corolla lobes</td><td rowspan="1" colspan="1">Slightly longer than corolla lobes</td><td rowspan="1" colspan="1">Slightly longer than corolla lobes</td></tr><tr><td rowspan="1" colspan="1">Filament length (cm) and color</td><td rowspan="1" colspan="1">1.9–2, off-white with a hint of yellow</td><td rowspan="1" colspan="1">1.6–1.8, off white with a hint of yellow</td><td rowspan="1" colspan="1">1.5–1.8, white</td></tr><tr><td rowspan="1" colspan="1">Anther length (mm) and color</td><td rowspan="1" colspan="1">4–5, gray green</td><td rowspan="1" colspan="1">2.5–3, pale yellow</td><td rowspan="1" colspan="1">1.5 × 1, white</td></tr><tr><td rowspan="1" colspan="1">Anther crest length (mm)</td><td rowspan="1" colspan="1">0.4</td><td rowspan="1" colspan="1">0.3</td><td rowspan="1" colspan="1">Not known</td></tr><tr><td rowspan="1" colspan="1">Ovary dimensions (mm)</td><td rowspan="1" colspan="1">1.7 × 1.3</td><td rowspan="1" colspan="1">2.9 × 1.7</td><td rowspan="1" colspan="1">3 × 2</td></tr><tr><td rowspan="1" colspan="1">Bulbil</td><td rowspan="1" colspan="1">Absent</td><td rowspan="1" colspan="1">Absent</td><td rowspan="1" colspan="1">Absent</td></tr></tbody></table></table-wrap></tp:treatment-sec><ref-list><ref id="B8"><mixed-citation xmlns:xlink="http://www.w3.org/1999/xlink" xlink:type="simple">IUCN (<year>2022</year>) Guidelines for using the IUCN red list categories and criteria version 15.1. Gland, Switzerland and Cambridge, IUCN, UK. <ext-link xlink:href="https://www.iucnredlist.org/resources/redlistguidelines" ext-link-type="uri" xlink:type="simple">https://www.iucnredlist.org/resources/redlistguidelines</ext-link></mixed-citation></ref><ref id="B13"><mixed-citation xmlns:xlink="http://www.w3.org/1999/xlink" xlink:type="simple"><person-group><name name-style="western"><surname>Nirola</surname><given-names>S</given-names></name><name name-style="western"><surname>Das</surname><given-names>AP</given-names></name></person-group> (<year>2015</year>) <article-title><italic><tp:taxon-name><tp:taxon-name-part taxon-name-part-type="genus">Globba</tp:taxon-name-part><tp:taxon-name-part taxon-name-part-type="species">teesta</tp:taxon-name-part></tp:taxon-name></italic> sp. nov. of <tp:taxon-name><tp:taxon-name-part taxon-name-part-type="family">Zingiberaceae</tp:taxon-name-part></tp:taxon-name> from Darjeeling Himalaya in West Bengal, India.</article-title><source>Pleione</source><volume>9</volume>(<issue>2</issue>): <fpage>513</fpage>–<lpage>517</lpage>. <ext-link xlink:href="https://www.academia.edu/19983646" ext-link-type="uri" xlink:type="simple">https://www.academia.edu/19983646</ext-link></mixed-citation></ref><ref id="B29"><mixed-citation xmlns:xlink="http://www.w3.org/1999/xlink" xlink:type="simple"><person-group><name name-style="western"><surname>Thachat</surname><given-names>J</given-names></name><name name-style="western"><surname>Punekar</surname><given-names>SA</given-names></name><name name-style="western"><surname>Hareesh</surname><given-names>VS</given-names></name><name name-style="western"><surname>Sabu</surname><given-names>M</given-names></name></person-group> (<year>2020</year>) <article-title>Rediscovery of <italic><tp:taxon-name><tp:taxon-name-part taxon-name-part-type="genus">Globba</tp:taxon-name-part><tp:taxon-name-part taxon-name-part-type="species">andersonii</tp:taxon-name-part></tp:taxon-name></italic> and three new synonymies in Indian <tp:taxon-name><tp:taxon-name-part taxon-name-part-type="family">Zingiberaceae</tp:taxon-name-part></tp:taxon-name>.</article-title><source>Botany Letters</source><volume>167</volume>(<issue>3</issue>): <fpage>373</fpage>–<lpage>377</lpage>. <ext-link xlink:href="10.1080/23818107.2020.1770626" ext-link-type="doi" xlink:type="simple">https://doi.org/10.1080/23818107.2020.1770626</ext-link></mixed-citation></ref></ref-list></tp:taxon-treatment>
