# Supplementary material for: ﻿Six new species of Globba L. (Zingiberales, Zingiberaceae) from the Eastern Himalayas and Northeast India
Source: PhytoKeys. 2024 Sep 4;246:197–228. doi: 10.3897/phytokeys.246.118751 (PMC11391125; doi:10.3897/phytokeys.246.118751)
Supplement: XML Treatment for Globba tyrnaensis [file phytokeys.246.118751-treatment4.xml]

<!DOCTYPE tp:taxon-treatment
  PUBLIC "-//TaxonX//DTD Taxonomic Treatment Publishing DTD v0 20100105//EN" "tax-treatment-NSO.dtd">
<tp:taxon-treatment xmlns:tp="http://www.plazi.org/taxpub"><tp:treatment-meta><kwd-group><label>Taxon classification</label><kwd>
              <named-content content-type="kingdom">Plantae</named-content>
            </kwd><kwd>
              <named-content content-type="order">Zingiberales</named-content>
            </kwd><kwd>
              <named-content content-type="family">Zingiberaceae</named-content>
            </kwd></kwd-group><mixed-citation publication-type="journal"><person-group><name><surname>Yadav</surname><given-names>Ritu</given-names></name><name><surname>Gowda</surname><given-names>Vinita</given-names></name></person-group><article-title>﻿Six new species of <italic><tp:taxon-name><tp:taxon-name-part taxon-name-part-type="genus" reg="Globba">Globba</tp:taxon-name-part></tp:taxon-name></italic> L. (<tp:taxon-name><tp:taxon-name-part taxon-name-part-type="order">Zingiberales</tp:taxon-name-part></tp:taxon-name>, <tp:taxon-name><tp:taxon-name-part taxon-name-part-type="family">Zingiberaceae</tp:taxon-name-part></tp:taxon-name>) from the Eastern Himalayas and Northeast India</article-title><source>PhytoKeys</source><day>04</day><month>09</month><year>2024</year><volume>246</volume><fpage>197</fpage><lpage>228</lpage><pub-id pub-id-type="doi">10.3897/phytokeys.246.118751</pub-id></mixed-citation></tp:treatment-meta><tp:nomenclature><label>﻿</label><tp:taxon-name>
            <object-id xmlns:xlink="http://www.w3.org/1999/xlink" content-type="arpha" xlink:type="simple">4D48A861-15B4-521F-9640-4FEB59B7D46B</object-id>
            <tp:taxon-name-part taxon-name-part-type="genus" reg="Globba">Globba</tp:taxon-name-part>
            <tp:taxon-name-part taxon-name-part-type="species" reg="tyrnaensis">tyrnaensis</tp:taxon-name-part>
            <object-id xmlns:xlink="http://www.w3.org/1999/xlink" content-type="ipni" xlink:type="simple">urn:lsid:ipni.org:names:77347884-1</object-id>
          </tp:taxon-name><tp:taxon-authority>Y.Ritu &amp; V.Gowda</tp:taxon-authority><tp:taxon-status xmlns:xlink="http://www.w3.org/1999/xlink" xlink:type="simple">sp. nov.</tp:taxon-status><xref ref-type="fig" rid="F9">Fig. 9</xref></tp:nomenclature><tp:treatment-sec sec-type="material" id="SECID0EEYAG"><title>Type.</title><p><bold>India. Meghalaya</bold>: East Khasi Hills district, Tyrna village, Double decker bridge, <named-content xmlns:xlink="http://www.w3.org/1999/xlink" content-type="dwc:verbatimCoordinates" xlink:type="simple"><named-content content-type="geo-json" specific-use="{&#34;type&#34;:&#34;Point&#34;,&#34;coordinates&#34;:[91.672000,25.251300]}" id="NCID0EPYAG" xlink:type="simple">25.2513, 91.672</named-content></named-content>, elevation 731 m, 25 July 2022, <italic>Y. Ritu VG2022WB3725</italic> (holotype: BHPL!; isotype: ASSAM!).</p></tp:treatment-sec><tp:treatment-sec sec-type="diagnosis" id="SECID0EWYAG"><title>Diagnosis.</title><p><italic><tp:taxon-name><tp:taxon-name-part taxon-name-part-type="genus" reg="Globba">G.</tp:taxon-name-part><tp:taxon-name-part taxon-name-part-type="species" reg="tyrnaensis">tyrnaensis</tp:taxon-name-part></tp:taxon-name></italic> is morphologically similar to <italic><tp:taxon-name><tp:taxon-name-part taxon-name-part-type="genus" reg="Globba">G.</tp:taxon-name-part><tp:taxon-name-part taxon-name-part-type="species" reg="orixensis">orixensis</tp:taxon-name-part></tp:taxon-name> and <tp:taxon-name><tp:taxon-name-part taxon-name-part-type="genus" reg="Globba">G.</tp:taxon-name-part><tp:taxon-name-part taxon-name-part-type="species" reg="macroclada">macroclada</tp:taxon-name-part></tp:taxon-name></italic> but different in having short inflorescence, absence of inflorescence bracts, petiolate lamina, short filament, large anther (Fig. <xref ref-type="fig" rid="F9">9</xref>) vs. large inflorescence, presence of inflorescence bracts, sessile lamina, large filament and small anther.</p><fig id="F9" position="float" orientation="portrait"><object-id xmlns:xlink="http://www.w3.org/1999/xlink" content-type="doi" xlink:type="simple">10.3897/phytokeys.246.118751.figure9</object-id><object-id xmlns:xlink="http://www.w3.org/1999/xlink" content-type="arpha" xlink:type="simple">05B2E08E-734B-5AFA-8122-779579537347</object-id><label>Figure 9.</label><caption><p><italic><tp:taxon-name><tp:taxon-name-part taxon-name-part-type="genus" reg="Globba">Globba</tp:taxon-name-part><tp:taxon-name-part taxon-name-part-type="species" reg="tyrnaensis">tyrnaensis</tp:taxon-name-part></tp:taxon-name></italic> sp. nov. <bold>A</bold> habit <bold>B</bold> rhizome <bold>C</bold> ligule <bold>D</bold> inflorescence <bold>E</bold> flower (front view) <bold>F</bold> flower (side view) <bold>G</bold> gynoecium <bold>H</bold> dissected flower, cl (corolla lobes), an (anther), ls (lateral staminodes), la (labellum) <bold>I</bold> fruit <bold>J</bold> Bulbils. Photographs by Y. Ritu.</p></caption><graphic xmlns:xlink="http://www.w3.org/1999/xlink" xlink:href="phytokeys-246-197_article-118751__-g009.jpg" position="float" orientation="portrait" xlink:type="simple" id="oo_1128066.jpg"><uri content-type="original_file" xlink:type="simple">https://binary.pensoft.net/fig/1128066</uri></graphic></fig></tp:treatment-sec><tp:treatment-sec sec-type="description" id="SECID0EM2AG"><title>Description.</title><p>Terrestrial herbs, 32–59 cm tall including inflorescence height, pseudostem swollen at the base. Rhizomes compact, non-tuberulous, creamish-white. Leafy shoot with 6–11 leaves; sheath ligulate, ligule 3 mm long, bilobed, translucent margin and green in center, turns papery when dry, pubescent; lamina 13–18 × 2.8–3.2 cm, subsessile, petiole 0.5 cm, green with cream color stripes, glabrous, narrowly ovate, base obtuse, apex caudate, margin entire, glabrous. Inflorescence terminal to the leafy shoot, 3–8 cm long, erect; peduncle 18 mm long, light green with maroon dots, glabrous; rachis, green with maroon patches, glabrous, bracts and bracteoles absent. Ebracteate cincinni 5–16, each cincinni with 2–3 flowers. Floral pedicel 0.15–0.5 cm, light green, glabrous. Flowers 3–3.9 cm long, orange, recurved; calyx 8–9 mm long, yellowish orange; floral tube 1.2–1.3 mm long, dull orangish red, densely pubescent, bent upwards holding the flower upright; dorsal corolla lobe 5.2–5.5 × 2.3–3.2 mm, ovate, apex cucullate, orange, glabrous; lateral corolla lobes 5.7 × 3.3 mm, ovate, apex acute, yellow, glabrous; labellum 7 × 5 mm, corniculate, ovate, orange in center with lighter orange margin, labellum notch with echinate structures, cornicula 0.2–0.3 mm in length, glabrous; lateral staminodes 4.7–4.8 × 2.7 mm, narrowly ovate, apex acute, orange, hairs on margin. Stamen 2.1 cm long; filament 1.8 cm long, orange, glabrous, arching; anther 3.7 mm long, ovate, apex truncate, orange, crest 0.7–0.8 mm long, non-appendaged; style filiform, apex broader than the base, stigma 4–5 mm, cylindrical, apex ciliate. Ovary 3.1–3.6 × 2.5 mm, obovate, yellow, verrucose, epigynous glands 2, 0.3 cm long, linear, cream. Fruit 1.2 cm in diameter, globose, green, verrucose, calyx persistent. Bulbils 1.2–2 × 0.5–0.8 cm, ovoid, light green to light yellow, pubescent, bulbils present in the inflorescence and axil of leaves.</p></tp:treatment-sec><tp:treatment-sec sec-type="distribution" id="SECID0ER2AG"><title>Distribution and ecology.</title><p>At present, we have seen <italic><tp:taxon-name><tp:taxon-name-part taxon-name-part-type="genus" reg="Globba">G.</tp:taxon-name-part><tp:taxon-name-part taxon-name-part-type="species" reg="tyrnaensis">tyrnaensis</tp:taxon-name-part></tp:taxon-name></italic> in the Double decker bridge, Tyrna village, and Thangkharang Park, Cherrapunji, Meghalaya. We have observed 150–200 individuals in Tyrna village and 10–15 individuals in Thangkharang Park, and the overall area of these two populations is ca. 400 m<sup>2</sup> each. <italic><tp:taxon-name><tp:taxon-name-part taxon-name-part-type="genus" reg="Globba">G.</tp:taxon-name-part><tp:taxon-name-part taxon-name-part-type="species" reg="tyrnaensis">tyrnaensis</tp:taxon-name-part></tp:taxon-name></italic> is terrestrial mostly growing in understory habitats inside forests at an elevation of ca. 731 m. We have observed different species of bees visiting the flowers of this species.</p></tp:treatment-sec><tp:treatment-sec sec-type="phenology" id="SECID0EP3AG"><title>Phenology.</title><p>Flowering and fruiting were observed in the month of July.</p></tp:treatment-sec><tp:treatment-sec sec-type="etymology" id="SECID0EU3AG"><title>Etymology.</title><p>The species epithet refers to the type locality for this species, which is at the Tyrna village, Cherrapunji, Meghalaya.</p></tp:treatment-sec><tp:treatment-sec sec-type="Informal conservation status" id="SECID0EZ3AG"><title>Informal conservation status.</title><p>We have documented <italic><tp:taxon-name><tp:taxon-name-part taxon-name-part-type="genus" reg="Globba">G.</tp:taxon-name-part><tp:taxon-name-part taxon-name-part-type="species" reg="tyrnaensis">tyrnaensis</tp:taxon-name-part></tp:taxon-name></italic> from two populations within the state of Meghalaya: at Double decker bridge (Cherrapunji district) and near Thangkharang Park (Cherrapunji district). Both populations were in community-protected areas with limited anthropogenic disturbance. The first population was spread across 20–30 km along the edge of the road, where 300–400 individuals were counted. The second population was spread across 5–6 km with 10–15 individuals. We surveyed seven potential locations in Meghalaya, which accounts to ~50 km<sup>2</sup> around the type locality (Double decker bridge), and we did not locate any other population of this species in this region. Based on the <xref ref-type="bibr" rid="B8">IUCN (2022)</xref> guidelines and observed population sizes and area of occupancy, we propose the conservation status of <italic><tp:taxon-name><tp:taxon-name-part taxon-name-part-type="genus" reg="Globba">G.</tp:taxon-name-part><tp:taxon-name-part taxon-name-part-type="species" reg="tyrnaensis">tyrnaensis</tp:taxon-name-part></tp:taxon-name></italic> to be Endangered according to criteria B1. (a) (B1: extent of occurrence is less than 100 km<sup>2</sup>, a: less than or equal to 5 locations).</p></tp:treatment-sec><tp:treatment-sec sec-type="Specimens of allied species examined" id="SECID0E44AG"><title>Specimens of allied species examined.</title><p><bold><italic><tp:taxon-name><tp:taxon-name-part taxon-name-part-type="genus" reg="Globba">G.</tp:taxon-name-part><tp:taxon-name-part taxon-name-part-type="species" reg="orixensis">orixensis</tp:taxon-name-part></tp:taxon-name></italic>: India. Assam</bold>: Barak valley, Cachar district, Kumbhirgram, 21 July 2009, Coll.: <italic>D. Bhattacharyya 2501</italic>, Fl. &amp; Fr.; Dargakona, Assam University Silchar Campus, behind Life Science and Bioinformatics Department, along the trek path to ecoforest, 24.6870 N &amp; 92.7521E, 13 July 2010, Coll.: Fl. (Herbarium of Department of Life Science &amp; Bioinformatics, Assam University, Silchar), <italic>L. Darlong &amp; D. Bhattacharyya 10063</italic>,</p><p>28 May 1808 (E00095817), 13 June 1920 (E00095807), (E00097427), elevation 610 m, 31 May 1882 (E00097430), 13 June 1920 (E00095807), elevation 610 m, 31 May 1882 (E00097430), 28 May 1808 (E00095817), 28 May 1809 (E00095821), (E00095820), (E00097427), (E00095812), 25.583 N, 91.633 E (L0487999), <italic>Wallich N</italic> (L0487998), Nayagarh, 5 August 1936, <italic>H. F. Mooney 528</italic> (L0487991). <bold>Odisha</bold>: Keonjhar, <italic>H. F. Moooney 152</italic> (L0488000). <bold>Meghalaya</bold>: Khasia, Regio Trop, <italic>Hooker J. D.</italic> (L0488002), Regio Trop, 28 September 2001, <italic>Hooker J. D</italic>. (P01743148) Hort Bot. Calcutta et Serampore, <italic>Voigt, J.O. 101</italic> (P00252266), East Himalaya, <italic>5634</italic> (P01743147). <bold>Myanmar.</bold> 13 August 1908 (E00097420), elevation 137 m, 13 August 1909 (E00097421), 13 August 1908 (E00097420), Sagaing Division, <italic>W. J. Kress 2-7123</italic> (US00605376). <bold>Bangladesh.</bold> Elevation 40 m, 3 September 1999 (E00189266), <named-content xmlns:xlink="http://www.w3.org/1999/xlink" content-type="dwc:verbatimCoordinates" xlink:type="simple"><named-content content-type="geo-json" specific-use="{&#34;type&#34;:&#34;Point&#34;,&#34;coordinates&#34;:[92.237000,22.695000]}" id="NCID0ES6AG" xlink:type="simple">22.695 N, 92.237 E</named-content></named-content>, elevation 40 m, 5 September 1999 (E00189267), Sreemangal, Lawachera forest, <named-content xmlns:xlink="http://www.w3.org/1999/xlink" content-type="dwc:verbatimCoordinates" xlink:type="simple"><named-content content-type="geo-json" specific-use="{&#34;type&#34;:&#34;Point&#34;,&#34;coordinates&#34;:[91.583000,24.250000]}" id="NCID0E16AG" xlink:type="simple">24.25 N, 91.583 E</named-content></named-content>, 8 May 1997, <italic>Williams K J</italic> (L0413463)</p><p><bold><italic><tp:taxon-name><tp:taxon-name-part taxon-name-part-type="genus" reg="Globba">G.</tp:taxon-name-part><tp:taxon-name-part taxon-name-part-type="species" reg="macroclada">macroclada</tp:taxon-name-part></tp:taxon-name></italic>: India.</bold><italic>Wallichn 6411</italic> (L0487998), <bold>Assam</bold>: Khasia, <named-content xmlns:xlink="http://www.w3.org/1999/xlink" content-type="dwc:verbatimCoordinates" xlink:type="simple"><named-content content-type="geo-json" specific-use="{&#34;type&#34;:&#34;Point&#34;,&#34;coordinates&#34;:[91.633000,25.583000]}" id="NCID0EYABG" xlink:type="simple">25.583 N, 91.633 E</named-content></named-content>, 5 August 1936, <italic>Tea Deputation Tea Deputation s. n.</italic> (L0487999), Nayagarh, 8 May 1997, <italic>Mooney H. F. 528</italic> (L0487991). <bold>Sikkim</bold>: East Himalaya, <italic>Griffith W 5639</italic> (L0041113), <italic>Herb. Watt 8702</italic> (E00095812), (E00097427), <italic>6536G</italic> (E00095820), 28 May 1808, 7 (E00095821), elevation 610 m, 31 May 1882, <italic>6931</italic> (E00097430), 13 June 1920, 277 (E00095807), Khasia, <italic>Hooker J. D.</italic> (P01743148), East Himalaya, <italic>Herb. Griffith 5634</italic> (P01743147), Hort. Bot. Calcutta et Serampore, <italic>Voigt, J. O. 101</italic> (P00252266), East Himalaya, 12 July 1884, <italic>Griffith, W. 5639</italic> (P032726), Mogpoo, Silake, elevation 3000 m, 12 July 1884, s.c.|Boissier, P.E. (P00686490), Silake, elevation 609.6 m, <italic>Buissier, P. E.</italic> (P00686489). <bold>Bangladesh.</bold><named-content xmlns:xlink="http://www.w3.org/1999/xlink" content-type="dwc:verbatimCoordinates" xlink:type="simple"><named-content content-type="geo-json" specific-use="{&#34;type&#34;:&#34;Point&#34;,&#34;coordinates&#34;:[91.583000,24.250000]}" id="NCID0E1BBG" xlink:type="simple">24.25, 91.583</named-content></named-content>, elevation 35 m, 1 March 1971, <italic>Huq AM; Mia MK</italic> (L0413463), elevation 40 m, 3 September 1999, 972 (E00189266). <bold>Myanmar.</bold> 13 August 1908, elevation 137 m, 4195 (E00097420). <bold>Nepal.</bold><named-content xmlns:xlink="http://www.w3.org/1999/xlink" content-type="dwc:verbatimCoordinates" xlink:type="simple"><named-content content-type="geo-json" specific-use="{&#34;type&#34;:&#34;Point&#34;,&#34;coordinates&#34;:[87.300000,26.816000]}" id="NCID0EICBG" xlink:type="simple">26.816 N, 87.3 E</named-content></named-content>, elevation 500 m, 13 August 1972, <italic>1427</italic> (E00500193). <bold>United States of America. Maryland</bold>: NMNH Botany Research Greenhouses. Suitland, 28 September 2001, <italic>W. J. Kress &amp; M. Bordelon 02-7123</italic> (US3432988).</p></tp:treatment-sec><tp:treatment-sec sec-type="Taxonomic notes" id="SECID0ESCBG"><title>Taxonomic notes.</title><p>The new species is similar to two species in flower color, and absence of anther appendages. This species is different from <italic><tp:taxon-name><tp:taxon-name-part taxon-name-part-type="genus" reg="Globba">G.</tp:taxon-name-part><tp:taxon-name-part taxon-name-part-type="species" reg="orixensis">orixensis</tp:taxon-name-part></tp:taxon-name></italic> in its petiolate leaves 0.5 mm (vs. subsessile), absence of inflorescence bracts (vs. present), short filament 1.8 cm (vs. 2.4 cm), and large anther 3.7 mm (vs. 2 mm). The species is different from <italic><tp:taxon-name><tp:taxon-name-part taxon-name-part-type="genus" reg="Globba">G.</tp:taxon-name-part><tp:taxon-name-part taxon-name-part-type="species" reg="macroclada">macroclada</tp:taxon-name-part></tp:taxon-name></italic> in its petiolate leaves (vs. sessile), short inflorescence 3–8 cm (vs. 15 cm), and absence of inflorescence bract (vs. present). The detailed morphological comparisons between <italic><tp:taxon-name><tp:taxon-name-part taxon-name-part-type="genus" reg="Globba">G.</tp:taxon-name-part><tp:taxon-name-part taxon-name-part-type="species" reg="tyrnaensis">tyrnaensis</tp:taxon-name-part></tp:taxon-name></italic> and <italic><tp:taxon-name><tp:taxon-name-part taxon-name-part-type="genus" reg="Globba">G.</tp:taxon-name-part><tp:taxon-name-part taxon-name-part-type="species" reg="orixensis">orixensis</tp:taxon-name-part></tp:taxon-name></italic> are presented in Table <xref ref-type="table" rid="T3">3</xref>.</p><table-wrap id="T3" position="float" orientation="portrait"><label>Table 3.</label><caption><p>Comparison of morphological characteristics of <italic><tp:taxon-name><tp:taxon-name-part taxon-name-part-type="genus" reg="Globba">G.</tp:taxon-name-part><tp:taxon-name-part taxon-name-part-type="species" reg="tyrnaensis">tyrnaensis</tp:taxon-name-part></tp:taxon-name></italic> sp. nov. and <italic><tp:taxon-name><tp:taxon-name-part taxon-name-part-type="genus" reg="Globba">G.</tp:taxon-name-part><tp:taxon-name-part taxon-name-part-type="species" reg="janakiae">janakiae</tp:taxon-name-part></tp:taxon-name></italic> sp. nov. with their two closely related taxa. Characters not described in the original protologue or in subsequent descriptions of the same species are alternatively marked as not known.</p></caption><table id="TID0EXFBI" rules="all"><tbody><tr><th rowspan="1" colspan="1">Characters</th><th rowspan="1" colspan="1"><italic><tp:taxon-name><tp:taxon-name-part taxon-name-part-type="genus" reg="Globba">G.</tp:taxon-name-part><tp:taxon-name-part taxon-name-part-type="species" reg="tyrnaensis">tyrnaensis</tp:taxon-name-part></tp:taxon-name></italic> Y.Ritu &amp; V.Gowda</th><th rowspan="1" colspan="1"><italic><tp:taxon-name><tp:taxon-name-part taxon-name-part-type="genus" reg="Globba">G.</tp:taxon-name-part><tp:taxon-name-part taxon-name-part-type="species" reg="janakiae">janakiae</tp:taxon-name-part></tp:taxon-name></italic> Y.Ritu &amp; V.Gowda</th><th rowspan="1" colspan="1"><italic><tp:taxon-name><tp:taxon-name-part taxon-name-part-type="genus" reg="Globba">G.</tp:taxon-name-part><tp:taxon-name-part taxon-name-part-type="species" reg="orixensis">orixensis</tp:taxon-name-part></tp:taxon-name></italic> Roxb. (according to <xref ref-type="bibr" rid="B6">Darlong and Bhattacharyya 2011</xref>)</th><th rowspan="1" colspan="1"><italic><tp:taxon-name><tp:taxon-name-part taxon-name-part-type="genus" reg="Globba">G.</tp:taxon-name-part><tp:taxon-name-part taxon-name-part-type="species" reg="macroclada">macroclada</tp:taxon-name-part></tp:taxon-name></italic> Gagnep.</th></tr><tr><td rowspan="1" colspan="1">Ligule length (mm)</td><td rowspan="1" colspan="1">3</td><td rowspan="1" colspan="1">1</td><td rowspan="1" colspan="1">1–3</td><td rowspan="1" colspan="1">2–3</td></tr><tr><td rowspan="1" colspan="1">Petiole (cm)</td><td rowspan="1" colspan="1">0.5</td><td rowspan="1" colspan="1">0.3</td><td rowspan="1" colspan="1">Subsessile</td><td rowspan="1" colspan="1">Sessile</td></tr><tr><td rowspan="1" colspan="1">Peduncle length (mm)</td><td rowspan="1" colspan="1">18</td><td rowspan="1" colspan="1">12</td><td rowspan="1" colspan="1">Not known</td><td rowspan="1" colspan="1">Not known</td></tr><tr><td rowspan="1" colspan="1">Inflorescence length (cm)</td><td rowspan="1" colspan="1">3–8</td><td rowspan="1" colspan="1">4–6</td><td rowspan="1" colspan="1">6.5</td><td rowspan="1" colspan="1">15</td></tr><tr><td rowspan="1" colspan="1">Rachis color and indumentum</td><td rowspan="1" colspan="1">Green, glabrous</td><td rowspan="1" colspan="1">Green, glabrous</td><td rowspan="1" colspan="1">Not known</td><td rowspan="1" colspan="1">Not known</td></tr><tr><td rowspan="1" colspan="1">Bract dimensions (mm) and color</td><td rowspan="1" colspan="1">Absent</td><td rowspan="1" colspan="1">Absent</td><td rowspan="1" colspan="1">Narrowly ovate, 5–7 × 2–3, acute at apex</td><td rowspan="1" colspan="1">Narrowly ovate, white or yellowish</td></tr><tr><td rowspan="1" colspan="1">Calyx length (mm)</td><td rowspan="1" colspan="1">8–9</td><td rowspan="1" colspan="1">8–9</td><td rowspan="1" colspan="1">5–10</td><td rowspan="1" colspan="1">8</td></tr><tr><td rowspan="1" colspan="1">Flower color</td><td rowspan="1" colspan="1">Orange</td><td rowspan="1" colspan="1">Orange</td><td rowspan="1" colspan="1">Orange yellow</td><td rowspan="1" colspan="1">Yellow</td></tr><tr><td rowspan="1" colspan="1">Labellum base</td><td rowspan="1" colspan="1">Decurrent on filament</td><td rowspan="1" colspan="1">Decurrent on filament</td><td rowspan="1" colspan="1">Not known</td><td rowspan="1" colspan="1">Not known</td></tr><tr><td rowspan="1" colspan="1">Lateral staminode dimensions (mm) and shape</td><td rowspan="1" colspan="1">4.7–4.8, narrowly ovate</td><td rowspan="1" colspan="1">3.2, ovate</td><td rowspan="1" colspan="1">Narrowly ovate</td><td rowspan="1" colspan="1">Narrowly ovate</td></tr><tr><td rowspan="1" colspan="1">Length of lateral staminodes with respect to corolla lobes</td><td rowspan="1" colspan="1">Shorter than corolla lobes</td><td rowspan="1" colspan="1">Shorter than corolla lobes</td><td rowspan="1" colspan="1">Shorter than corolla lobes</td><td rowspan="1" colspan="1">Equal</td></tr><tr><td rowspan="1" colspan="1">Filament length (cm)</td><td rowspan="1" colspan="1">1.8, orange</td><td rowspan="1" colspan="1">2, white- orange</td><td rowspan="1" colspan="1">2.4, yellow</td><td rowspan="1" colspan="1">Not known</td></tr><tr><td rowspan="1" colspan="1">Anther length (mm)</td><td rowspan="1" colspan="1">3.7</td><td rowspan="1" colspan="1">3.8</td><td rowspan="1" colspan="1">2</td><td rowspan="1" colspan="1">6–7</td></tr><tr><td rowspan="1" colspan="1">Anther crest</td><td rowspan="1" colspan="1">Yes</td><td rowspan="1" colspan="1">Yes</td><td rowspan="1" colspan="1">Not known</td><td rowspan="1" colspan="1">Not known</td></tr><tr><td rowspan="1" colspan="1">Ovary dimensions (mm)</td><td rowspan="1" colspan="1">3.1–3.6</td><td rowspan="1" colspan="1">3.4</td><td rowspan="1" colspan="1">Not known</td><td rowspan="1" colspan="1">Not known</td></tr><tr><td rowspan="1" colspan="1">Epigynous glands length (mm)</td><td rowspan="1" colspan="1">3</td><td rowspan="1" colspan="1">4</td><td rowspan="1" colspan="1">Not known</td><td rowspan="1" colspan="1">4</td></tr><tr><td rowspan="1" colspan="1">Fruit shape</td><td rowspan="1" colspan="1">Globose</td><td rowspan="1" colspan="1">Not observed</td><td rowspan="1" colspan="1">Globose</td><td rowspan="1" colspan="1">Not observed</td></tr><tr><td rowspan="1" colspan="1">Bulbil</td><td rowspan="1" colspan="1">Present</td><td rowspan="1" colspan="1">Present</td><td rowspan="1" colspan="1">Present</td><td rowspan="1" colspan="1">Absent</td></tr><tr><td rowspan="1" colspan="1">Bulbils shape</td><td rowspan="1" colspan="1">Ovoid</td><td rowspan="1" colspan="1">Narrowly ovate</td><td rowspan="1" colspan="1">Not Known</td><td rowspan="1" colspan="1">Linear</td></tr></tbody></table></table-wrap></tp:treatment-sec><ref-list><ref id="B8"><mixed-citation xmlns:xlink="http://www.w3.org/1999/xlink" xlink:type="simple">IUCN (<year>2022</year>) Guidelines for using the IUCN red list categories and criteria version 15.1. Gland, Switzerland and Cambridge, IUCN, UK. <ext-link xlink:href="https://www.iucnredlist.org/resources/redlistguidelines" ext-link-type="uri" xlink:type="simple">https://www.iucnredlist.org/resources/redlistguidelines</ext-link></mixed-citation></ref><ref id="B6"><mixed-citation xmlns:xlink="http://www.w3.org/1999/xlink" xlink:type="simple"><person-group><name name-style="western"><surname>Darlong</surname><given-names>L</given-names></name><name name-style="western"><surname>Bhattacharyya</surname><given-names>D</given-names></name></person-group> (<year>2011</year>) <article-title><italic><tp:taxon-name><tp:taxon-name-part taxon-name-part-type="genus">Globba</tp:taxon-name-part><tp:taxon-name-part taxon-name-part-type="species">orixensis</tp:taxon-name-part></tp:taxon-name></italic> Roxb. (<tp:taxon-name><tp:taxon-name-part taxon-name-part-type="family">Zingiberaceae</tp:taxon-name-part></tp:taxon-name>)–A New Record For The Flora of Assam, India.</article-title><source>Journal of the Bombay Natural History Society</source><volume>108</volume>(<issue>1</issue>): <fpage>2</fpage>. <ext-link xlink:href="https://www.bnhsjournal.in/index.php/Bnhs/Article/View/156505" ext-link-type="uri" xlink:type="simple">https://www.bnhsjournal.in/index.php/Bnhs/Article/View/156505</ext-link></mixed-citation></ref></ref-list></tp:taxon-treatment>
