# Supplementary material for: ﻿Six new species of Globba L. (Zingiberales, Zingiberaceae) from the Eastern Himalayas and Northeast India
Source: PhytoKeys. 2024 Sep 4;246:197–228. doi: 10.3897/phytokeys.246.118751 (PMC11391125; doi:10.3897/phytokeys.246.118751)
Supplement: XML Treatment for Globba janakiae [file phytokeys.246.118751-treatment5.xml]

<!DOCTYPE tp:taxon-treatment
  PUBLIC "-//TaxonX//DTD Taxonomic Treatment Publishing DTD v0 20100105//EN" "tax-treatment-NSO.dtd">
<tp:taxon-treatment xmlns:tp="http://www.plazi.org/taxpub"><tp:treatment-meta><kwd-group><label>Taxon classification</label><kwd>
              <named-content content-type="kingdom">Plantae</named-content>
            </kwd><kwd>
              <named-content content-type="order">Zingiberales</named-content>
            </kwd><kwd>
              <named-content content-type="family">Zingiberaceae</named-content>
            </kwd></kwd-group><mixed-citation publication-type="journal"><person-group><name><surname>Yadav</surname><given-names>Ritu</given-names></name><name><surname>Gowda</surname><given-names>Vinita</given-names></name></person-group><article-title>﻿Six new species of <italic><tp:taxon-name><tp:taxon-name-part taxon-name-part-type="genus" reg="Globba">Globba</tp:taxon-name-part></tp:taxon-name></italic> L. (<tp:taxon-name><tp:taxon-name-part taxon-name-part-type="order">Zingiberales</tp:taxon-name-part></tp:taxon-name>, <tp:taxon-name><tp:taxon-name-part taxon-name-part-type="family">Zingiberaceae</tp:taxon-name-part></tp:taxon-name>) from the Eastern Himalayas and Northeast India</article-title><source>PhytoKeys</source><day>04</day><month>09</month><year>2024</year><volume>246</volume><fpage>197</fpage><lpage>228</lpage><pub-id pub-id-type="doi">10.3897/phytokeys.246.118751</pub-id></mixed-citation></tp:treatment-meta><tp:nomenclature><label>﻿</label><tp:taxon-name>
            <object-id xmlns:xlink="http://www.w3.org/1999/xlink" content-type="arpha" xlink:type="simple">A4562D47-86B9-5536-9DB9-42A487798948</object-id>
            <tp:taxon-name-part taxon-name-part-type="genus" reg="Globba">Globba</tp:taxon-name-part>
            <tp:taxon-name-part taxon-name-part-type="species" reg="janakiae">janakiae</tp:taxon-name-part>
            <object-id xmlns:xlink="http://www.w3.org/1999/xlink" content-type="ipni" xlink:type="simple">urn:lsid:ipni.org:names:77347885-1</object-id>
          </tp:taxon-name><tp:taxon-authority>Y.Ritu &amp; V.Gowda</tp:taxon-authority><tp:taxon-status xmlns:xlink="http://www.w3.org/1999/xlink" xlink:type="simple">sp. nov.</tp:taxon-status><xref ref-type="fig" rid="F10">Fig. 10</xref></tp:nomenclature><tp:treatment-sec sec-type="material" id="SECID0ENSBG"><title>Type.</title><p><bold>India. Meghalaya</bold>: East Khasi Hills district, Tyrna village, Double decker bridge, <named-content xmlns:xlink="http://www.w3.org/1999/xlink" content-type="dwc:verbatimCoordinates" xlink:type="simple"><named-content content-type="geo-json" specific-use="{&#34;type&#34;:&#34;Point&#34;,&#34;coordinates&#34;:[91.672000,25.251300]}" id="NCID0EYSBG" xlink:type="simple">25.2513, 91.672</named-content></named-content>, elevation 731 m, 25 July 2022, <italic>Y. Ritu VG2022WB3727</italic> (holotype: BHPL!; isotype: ASSAM!).</p></tp:treatment-sec><tp:treatment-sec sec-type="diagnosis" id="SECID0E6SBG"><title>Diagnosis.</title><p><italic><tp:taxon-name><tp:taxon-name-part taxon-name-part-type="genus" reg="Globba">G.</tp:taxon-name-part><tp:taxon-name-part taxon-name-part-type="species" reg="janakiae">janakiae</tp:taxon-name-part></tp:taxon-name></italic> is morphologically similar to <italic><tp:taxon-name><tp:taxon-name-part taxon-name-part-type="genus" reg="Globba">G.</tp:taxon-name-part><tp:taxon-name-part taxon-name-part-type="species" reg="orixensis">orixensis</tp:taxon-name-part></tp:taxon-name></italic> and <italic><tp:taxon-name><tp:taxon-name-part taxon-name-part-type="genus" reg="Globba">G.</tp:taxon-name-part><tp:taxon-name-part taxon-name-part-type="species" reg="macroclada">macroclada</tp:taxon-name-part></tp:taxon-name></italic> but different in having short inflorescence, absence of inflorescence bracts, petiolate lamina, short filament, large anther, heart-shaped labellum with cornicula (Fig. <xref ref-type="fig" rid="F10">10F</xref>) vs. large inflorescence, presence of inflorescence bracts, sessile lamina, large filament, small anther, and labellum without cornicula.</p><fig id="F10" position="float" orientation="portrait"><object-id xmlns:xlink="http://www.w3.org/1999/xlink" content-type="doi" xlink:type="simple">10.3897/phytokeys.246.118751.figure10</object-id><object-id xmlns:xlink="http://www.w3.org/1999/xlink" content-type="arpha" xlink:type="simple">F289765A-E7F1-58E5-B017-C0EA76ED884E</object-id><label>Figure 10.</label><caption><p><italic><tp:taxon-name><tp:taxon-name-part taxon-name-part-type="genus" reg="Globba">Globba</tp:taxon-name-part><tp:taxon-name-part taxon-name-part-type="species" reg="janakiae">janakiae</tp:taxon-name-part></tp:taxon-name></italic> sp. nov. <bold>A</bold> habit <bold>B</bold> rhizome <bold>C</bold> ligule <bold>D</bold> inflorescence <bold>E</bold> flower (side view) <bold>F</bold> flower (front view) <bold>G</bold> dissected flower, cl (corolla lobes), an (anther), ls (lateral staminodes), la (labellum), sty (style with stigma and ovary with epigynous glands). Photographs by Y. Ritu.</p></caption><graphic xmlns:xlink="http://www.w3.org/1999/xlink" xlink:href="phytokeys-246-197_article-118751__-g010.jpg" position="float" orientation="portrait" xlink:type="simple" id="oo_1128067.jpg"><uri content-type="original_file" xlink:type="simple">https://binary.pensoft.net/fig/1128067</uri></graphic></fig></tp:treatment-sec><tp:treatment-sec sec-type="description" id="SECID0EQVBG"><title>Description.</title><p>Terrestrial herbs, 40–46 cm tall including inflorescence height, pseudostem swollen at the base. Rhizomes compact, non-tuberulous, creamish-white. Leafy shoot with 8–10; sheath ligulate, ligule 1 mm long, bilobed, margin translucent and green in the center, pubescent; lamina 13 × 2.8 cm, subsessile, petiole 0.3 cm, green, glabrous, narrowly ovate, base obtuse, apex caudate, margin entire, glabrous. Inflorescence terminal to the leafy shoot, 4–6 cm long, erect; peduncle 12 mm long, green, glabrous; rachis, green, glabrous, bracts and bracteole absent. Ebracteate cincinni 6–8, glabrous, each cincinni with 1–2 flowers. Floral pedicel 0.1–0.5 cm long, light green, glabrous. Flowers 3–3.9 cm long, orange, recurved; calyx 8–9 mm long, yellowish orange; floral tube 0.5–0.6 cm long, dull orangish red, densely pubescent, curved upwards holding the flower upright; dorsal corolla lobe 6.6–7 × 2.5–3 mm, ovate, orange, densely pubescent; lateral corolla lobes 5.4 × 3 mm, ovate, apex acute, dark maroon with orange apex, glabrous; labellum 8.6 × 3 mm, cordate, corniculate, orange in center with light orange margins, labellum notch texture echinate, cornicula 0.3 mm in length, glabrous lateral staminodes 3.2 × 2.5 mm, ovate, orange, glabrous. Stamen 2.3 cm long, filament 2 cm long, orange, glabrous, arching; anther 3.8 mm long, ovate, apex truncate orange, crest 0.2–0.3 mm long, non-appendaged; style, filiform; stigma 4–5 mm, cylindrical, apex ciliate. Ovary 3.4 × 2.4 mm, obovate, pale green, verrucose; epigynous glands 2, 0.4 cm long, linear, cream. Fruits - not observed. Bulbils 1.2–2 × 0.5–0.8 cm, narrowly ovate, light green to light yellow, pubescent, bulbils present in inflorescence and axil of leaves.</p></tp:treatment-sec><tp:treatment-sec sec-type="distribution" id="SECID0EVVBG"><title>Distribution and ecology.</title><p>At present, we have seen this species only in the Double decker bridge, Tyrna village, Cherrapunji, Meghalaya. We have observed 5–6 individuals in an overall area of ca. 400 m<sup>2</sup>. This species is terrestrial, mostly growing in understory habitats inside forests with an elevation of ca. 731 m. We have observed different species of bees visiting the flowers of this species.</p></tp:treatment-sec><tp:treatment-sec sec-type="phenology" id="SECID0E4VBG"><title>Phenology.</title><p>Flowering was observed in the month of July.</p></tp:treatment-sec><tp:treatment-sec sec-type="etymology" id="SECID0ECWBG"><title>Etymology.</title><p>The species is named in honor of Dr. E. K. Janaki Ammal. She was a pioneering Indian woman botanist who challenged the norms of caste, gender and race. She was critical about deforestation carried out to make way for development projects and advocated preservation of native plants.</p></tp:treatment-sec><tp:treatment-sec sec-type="Informal conservation status" id="SECID0EHWBG"><title>Informal conservation status.</title><p><italic><tp:taxon-name><tp:taxon-name-part taxon-name-part-type="genus" reg="Globba">Globba</tp:taxon-name-part><tp:taxon-name-part taxon-name-part-type="species" reg="janakiae">janakiae</tp:taxon-name-part></tp:taxon-name></italic> is currently known from one population in Double decker bridge (Cherrapunji district) within the state of Meghalaya, wherein the population was spread across 2–3 km along the edge of the road and has approximately 5–6 individuals. We surveyed seven potential locations in Meghalaya, which is 50 km<sup>2</sup> around the type locality (Double decker bridge) and could not locate any population. Based on the <xref ref-type="bibr" rid="B8">IUCN (2022)</xref> guidelines, we hypothesize that if a formal conservation assessment were performed, its conservation status would probably be Critically Endangered according to criterias B1. (a) (B1: extent of occurrence is less than 100 km<sup>2</sup>, a: = 1 location) and D. (D: number of mature individuals &lt;50).</p></tp:treatment-sec><tp:treatment-sec sec-type="Specimens of allied species examined" id="SECID0EAXBG"><title>Specimens of allied species examined.</title><p><bold><italic><tp:taxon-name><tp:taxon-name-part taxon-name-part-type="genus" reg="Globba">G.</tp:taxon-name-part><tp:taxon-name-part taxon-name-part-type="species" reg="orixensis">orixensis</tp:taxon-name-part></tp:taxon-name></italic>: India. Assam</bold>: Barak Valley, Cachar district, Kumbhirgram, 21 July 2009, Coll.: <italic>D. Bhattacharyya 2501</italic>, Fl. &amp; Fr.; Dargakona, Assam University Silchar Campus, behind Life Science and Bioinformatics Department, along the trek path to ecoforest, <named-content xmlns:xlink="http://www.w3.org/1999/xlink" content-type="dwc:verbatimCoordinates" xlink:type="simple"><named-content content-type="geo-json" specific-use="{&#34;type&#34;:&#34;Point&#34;,&#34;coordinates&#34;:[92.752100,24.687000]}" id="NCID0EZXBG" xlink:type="simple">24.6870 N &amp; 92.7521E</named-content></named-content>, 13 July 2010, Coll.: Fl. (Herbarium of Department of Life Science &amp; Bioinformatics, Assam University, Silchar), <italic>L. Darlong &amp; D. Bhattacharyya 10063</italic>, 28 May 1808 (E00095817), 13 June 1920 (E00095807), (E00097427), elevation 610 m, 31 May 1882 (E00097430), 13 June 1920 (E00095807), elevation 610 m, 31 May 1882 (E00097430), 28 May 1808 (E00095817), 28 May 1809 (E00095821), (E00095820), (E00097427), (E00095812), <named-content xmlns:xlink="http://www.w3.org/1999/xlink" content-type="dwc:verbatimCoordinates" xlink:type="simple"><named-content content-type="geo-json" specific-use="{&#34;type&#34;:&#34;Point&#34;,&#34;coordinates&#34;:[91.633000,25.583000]}" id="NCID0EDYBG" xlink:type="simple">25.583 N, 91.633 E</named-content></named-content> (L0487999), <italic>Wallich N</italic> (L0487998), Nayagarh, 5 August 1936, <italic>H. F. Mooney 528</italic> (L0487991). <bold>Odisha</bold>: Keonjhar, <italic>H. F. Moooney 152</italic> (L0488000). <bold>Meghalaya</bold>: Khasia, Regio Trop, <italic>Hooker J. D.</italic> (L0488002), Regio Trop, 28 September 2001, <italic>Hooker J. D</italic>. (P01743148) Hort Bot. Calcutta et Serampore, <italic>Voigt, J.O. 101</italic> (P00252266), East Himalaya, <italic>5634</italic> (P01743147). <bold>Myanmar.</bold> 13 August 1908 (E00097420), elevation 137 m, 13 August 1909 (E00097421), 13 August 1908 (E00097420), Sagaing Division, <italic>W. J. Kress 2-7123</italic> (US00605376). <bold>Bangladesh.</bold> Elevation 40 m, 3 September 1999 (E00189266), <named-content xmlns:xlink="http://www.w3.org/1999/xlink" content-type="dwc:verbatimCoordinates" xlink:type="simple"><named-content content-type="geo-json" specific-use="{&#34;type&#34;:&#34;Point&#34;,&#34;coordinates&#34;:[92.237000,22.695000]}" id="NCID0EDZBG" xlink:type="simple">22.695 N, 92.237 </named-content></named-content>E, elevation 40 m, 5 September 1999 (E00189267), Sreemangal, Lawachera forest, <named-content xmlns:xlink="http://www.w3.org/1999/xlink" content-type="dwc:verbatimCoordinates" xlink:type="simple"><named-content content-type="geo-json" specific-use="{&#34;type&#34;:&#34;Point&#34;,&#34;coordinates&#34;:[91.583000,24.250000]}" id="NCID0ELZBG" xlink:type="simple">24.25 N, 91.583 E</named-content></named-content>, 8 May 1997, <italic>Williams K J</italic> (L0413463)</p><p><bold><italic><tp:taxon-name><tp:taxon-name-part taxon-name-part-type="genus" reg="Globba">G.</tp:taxon-name-part><tp:taxon-name-part taxon-name-part-type="species" reg="macroclada">macroclada</tp:taxon-name-part></tp:taxon-name></italic>: India.</bold><italic>Wallichn 6411</italic> (L0487998), <bold>Assam</bold>: Khasia, <named-content xmlns:xlink="http://www.w3.org/1999/xlink" content-type="dwc:verbatimCoordinates" xlink:type="simple"><named-content content-type="geo-json" specific-use="{&#34;type&#34;:&#34;Point&#34;,&#34;coordinates&#34;:[91.633000,25.583000]}" id="NCID0EJ1BG" xlink:type="simple">25.583 N, 91.633 E</named-content></named-content>, 5 August 1936, <italic>Tea Deputation Tea Deputation s. n.</italic> (L0487999), Nayagarh, 8 May 1997, <italic>Mooney H. F. 528</italic> (L0487991). <bold>Sikkim</bold>: East Himalaya, <italic>Griffith W 5639</italic> (L0041113), <italic>Herb. Watt 8702</italic> (E00095812), (E00097427), <italic>6536G</italic> (E00095820), 28 May 1808, 7 (E00095821), elevation 610 m, 31 May 1882, <italic>6931</italic> (E00097430), 13 June 1920, 277 (E00095807), Khasia, <italic>Hooker J. D.</italic> (P01743148), East Himalaya, <italic>Herb. Griffith 5634</italic> (P01743147), Hort. Bot. Calcutta et Serampore, <italic>Voigt, J. O. 101</italic> (P00252266), East Himalaya, 12 July 1884, <italic>Griffith, W. 5639</italic> (P032726), Mogpoo, Silake, elevation 3000 m, 12 July 1884, s.c.|Boissier, P.E. (P00686490), Silake, elevation 609.6 m, <italic>Buissier, P. E.</italic> (P00686489). <bold>Bangladesh.</bold><named-content xmlns:xlink="http://www.w3.org/1999/xlink" content-type="dwc:verbatimCoordinates" xlink:type="simple"><named-content content-type="geo-json" specific-use="{&#34;type&#34;:&#34;Point&#34;,&#34;coordinates&#34;:[91.583000,24.250000]}" id="NCID0EL2BG" xlink:type="simple">24.25, 91.583</named-content></named-content>, elevation 35 m, 1 March 1971, <italic>Huq AM; Mia MK</italic> (L0413463), elevation 40 m, 3 September 1999, 972 (E00189266). <bold>Myanmar.</bold> 13 August 1908, elevation 137 m, 4195 (E00097420). <bold>Nepal.</bold><named-content xmlns:xlink="http://www.w3.org/1999/xlink" content-type="dwc:verbatimCoordinates" xlink:type="simple"><named-content content-type="geo-json" specific-use="{&#34;type&#34;:&#34;Point&#34;,&#34;coordinates&#34;:[87.300000,26.816000]}" id="NCID0EZ2BG" xlink:type="simple">26.816 N, 87.3 E</named-content></named-content>, elevation 500 m, 13 August 1972, <italic>1427</italic> (E00500193). <bold>United States of America. Maryland</bold>: NMNH Botany Research Greenhouses. Suitland, 28 September 2001, <italic>W. J. Kress &amp; M. Bordelon 02-7123</italic> (US3432988).</p></tp:treatment-sec><tp:treatment-sec sec-type="Taxonomic notes" id="SECID0ED3BG"><title>Taxonomic notes.</title><p>The new species is similar to two species in color of the flower, and absence of anther appendages. This species is different from <italic><tp:taxon-name><tp:taxon-name-part taxon-name-part-type="genus" reg="Globba">G.</tp:taxon-name-part><tp:taxon-name-part taxon-name-part-type="species" reg="orixensis">orixensis</tp:taxon-name-part></tp:taxon-name></italic> in its petiolate leaves 0.3 mm (vs. subsessile), absence of inflorescence bracts (vs. present), and large anther 3.8 mm (vs. 2 mm). This species is different from <italic><tp:taxon-name><tp:taxon-name-part taxon-name-part-type="genus" reg="Globba">G.</tp:taxon-name-part><tp:taxon-name-part taxon-name-part-type="species" reg="macroclada">macroclada</tp:taxon-name-part></tp:taxon-name></italic> in its short ligule 1 mm (vs. 2–3 mm), small size inflorescence 4–6 cm (vs. 15 cm), and short anther 3.8 mm (vs. 6–7 mm). Detailed morphological comparisons between <italic><tp:taxon-name><tp:taxon-name-part taxon-name-part-type="genus" reg="Globba">G.</tp:taxon-name-part><tp:taxon-name-part taxon-name-part-type="species" reg="janakiae">janakiae</tp:taxon-name-part></tp:taxon-name></italic> and <italic><tp:taxon-name><tp:taxon-name-part taxon-name-part-type="genus" reg="Globba">G.</tp:taxon-name-part><tp:taxon-name-part taxon-name-part-type="species" reg="orixensis">orixensis</tp:taxon-name-part></tp:taxon-name></italic> are presented in Table <xref ref-type="table" rid="T3">3</xref>.</p></tp:treatment-sec><tp:treatment-sec sec-type="notes" id="SECID0EZ4BG"><title>Notes.</title><p><italic><tp:taxon-name><tp:taxon-name-part taxon-name-part-type="genus" reg="Globba">G.</tp:taxon-name-part><tp:taxon-name-part taxon-name-part-type="species" reg="macroclada">macroclada</tp:taxon-name-part></tp:taxon-name></italic> is distributed in Nepal and West Bengal, India, and <italic><tp:taxon-name><tp:taxon-name-part taxon-name-part-type="genus" reg="Globba">G.</tp:taxon-name-part><tp:taxon-name-part taxon-name-part-type="species" reg="orixensis">orixensis</tp:taxon-name-part></tp:taxon-name></italic> is distributed in Bangladesh, Assam and Odisha states, India, and Myanmar (Fig. <xref ref-type="fig" rid="F11">11</xref>).</p><fig id="F11" position="float" orientation="portrait"><object-id xmlns:xlink="http://www.w3.org/1999/xlink" content-type="doi" xlink:type="simple">10.3897/phytokeys.246.118751.figure11</object-id><object-id xmlns:xlink="http://www.w3.org/1999/xlink" content-type="arpha" xlink:type="simple">E7C2830E-F9E7-5915-9319-7B6926AF4042</object-id><label>Figure 11.</label><caption><p>Map showing the distribution of <italic><tp:taxon-name><tp:taxon-name-part taxon-name-part-type="genus" reg="Globba">G.</tp:taxon-name-part><tp:taxon-name-part taxon-name-part-type="species" reg="janakiae">janakiae</tp:taxon-name-part></tp:taxon-name></italic> sp. nov., <italic><tp:taxon-name><tp:taxon-name-part taxon-name-part-type="genus" reg="Globba">G.</tp:taxon-name-part><tp:taxon-name-part taxon-name-part-type="species" reg="macroclada">macroclada</tp:taxon-name-part></tp:taxon-name></italic>, <italic><tp:taxon-name><tp:taxon-name-part taxon-name-part-type="genus" reg="Globba">G.</tp:taxon-name-part><tp:taxon-name-part taxon-name-part-type="species" reg="orixensis">orixensis</tp:taxon-name-part></tp:taxon-name></italic>, <italic>and <tp:taxon-name><tp:taxon-name-part taxon-name-part-type="genus" reg="Globba">G.</tp:taxon-name-part><tp:taxon-name-part taxon-name-part-type="species" reg="tyrnaensis">tyrnaensis</tp:taxon-name-part></tp:taxon-name></italic> sp. nov.</p></caption><graphic xmlns:xlink="http://www.w3.org/1999/xlink" xlink:href="phytokeys-246-197_article-118751__-g011.jpg" position="float" orientation="portrait" xlink:type="simple" id="oo_1128068.jpg"><uri content-type="original_file" xlink:type="simple">https://binary.pensoft.net/fig/1128068</uri></graphic></fig></tp:treatment-sec><tp:treatment-sec><!--Section generated to contain objects referenced in tp:taxon-treatment.--><table-wrap id="T3" position="float" orientation="portrait"><label>Table 3.</label><caption><p>Comparison of morphological characteristics of <italic><tp:taxon-name><tp:taxon-name-part taxon-name-part-type="genus" reg="Globba">G.</tp:taxon-name-part><tp:taxon-name-part taxon-name-part-type="species" reg="tyrnaensis">tyrnaensis</tp:taxon-name-part></tp:taxon-name></italic> sp. nov. and <italic><tp:taxon-name><tp:taxon-name-part taxon-name-part-type="genus" reg="Globba">G.</tp:taxon-name-part><tp:taxon-name-part taxon-name-part-type="species" reg="janakiae">janakiae</tp:taxon-name-part></tp:taxon-name></italic> sp. nov. with their two closely related taxa. Characters not described in the original protologue or in subsequent descriptions of the same species are alternatively marked as not known.</p></caption><table id="TID0EXFBI" rules="all"><tbody><tr><th rowspan="1" colspan="1">Characters</th><th rowspan="1" colspan="1"><italic><tp:taxon-name><tp:taxon-name-part taxon-name-part-type="genus" reg="Globba">G.</tp:taxon-name-part><tp:taxon-name-part taxon-name-part-type="species" reg="tyrnaensis">tyrnaensis</tp:taxon-name-part></tp:taxon-name></italic> Y.Ritu &amp; V.Gowda</th><th rowspan="1" colspan="1"><italic><tp:taxon-name><tp:taxon-name-part taxon-name-part-type="genus" reg="Globba">G.</tp:taxon-name-part><tp:taxon-name-part taxon-name-part-type="species" reg="janakiae">janakiae</tp:taxon-name-part></tp:taxon-name></italic> Y.Ritu &amp; V.Gowda</th><th rowspan="1" colspan="1"><italic><tp:taxon-name><tp:taxon-name-part taxon-name-part-type="genus" reg="Globba">G.</tp:taxon-name-part><tp:taxon-name-part taxon-name-part-type="species" reg="orixensis">orixensis</tp:taxon-name-part></tp:taxon-name></italic> Roxb. (according to <xref ref-type="bibr" rid="B6">Darlong and Bhattacharyya 2011</xref>)</th><th rowspan="1" colspan="1"><italic><tp:taxon-name><tp:taxon-name-part taxon-name-part-type="genus" reg="Globba">G.</tp:taxon-name-part><tp:taxon-name-part taxon-name-part-type="species" reg="macroclada">macroclada</tp:taxon-name-part></tp:taxon-name></italic> Gagnep.</th></tr><tr><td rowspan="1" colspan="1">Ligule length (mm)</td><td rowspan="1" colspan="1">3</td><td rowspan="1" colspan="1">1</td><td rowspan="1" colspan="1">1–3</td><td rowspan="1" colspan="1">2–3</td></tr><tr><td rowspan="1" colspan="1">Petiole (cm)</td><td rowspan="1" colspan="1">0.5</td><td rowspan="1" colspan="1">0.3</td><td rowspan="1" colspan="1">Subsessile</td><td rowspan="1" colspan="1">Sessile</td></tr><tr><td rowspan="1" colspan="1">Peduncle length (mm)</td><td rowspan="1" colspan="1">18</td><td rowspan="1" colspan="1">12</td><td rowspan="1" colspan="1">Not known</td><td rowspan="1" colspan="1">Not known</td></tr><tr><td rowspan="1" colspan="1">Inflorescence length (cm)</td><td rowspan="1" colspan="1">3–8</td><td rowspan="1" colspan="1">4–6</td><td rowspan="1" colspan="1">6.5</td><td rowspan="1" colspan="1">15</td></tr><tr><td rowspan="1" colspan="1">Rachis color and indumentum</td><td rowspan="1" colspan="1">Green, glabrous</td><td rowspan="1" colspan="1">Green, glabrous</td><td rowspan="1" colspan="1">Not known</td><td rowspan="1" colspan="1">Not known</td></tr><tr><td rowspan="1" colspan="1">Bract dimensions (mm) and color</td><td rowspan="1" colspan="1">Absent</td><td rowspan="1" colspan="1">Absent</td><td rowspan="1" colspan="1">Narrowly ovate, 5–7 × 2–3, acute at apex</td><td rowspan="1" colspan="1">Narrowly ovate, white or yellowish</td></tr><tr><td rowspan="1" colspan="1">Calyx length (mm)</td><td rowspan="1" colspan="1">8–9</td><td rowspan="1" colspan="1">8–9</td><td rowspan="1" colspan="1">5–10</td><td rowspan="1" colspan="1">8</td></tr><tr><td rowspan="1" colspan="1">Flower color</td><td rowspan="1" colspan="1">Orange</td><td rowspan="1" colspan="1">Orange</td><td rowspan="1" colspan="1">Orange yellow</td><td rowspan="1" colspan="1">Yellow</td></tr><tr><td rowspan="1" colspan="1">Labellum base</td><td rowspan="1" colspan="1">Decurrent on filament</td><td rowspan="1" colspan="1">Decurrent on filament</td><td rowspan="1" colspan="1">Not known</td><td rowspan="1" colspan="1">Not known</td></tr><tr><td rowspan="1" colspan="1">Lateral staminode dimensions (mm) and shape</td><td rowspan="1" colspan="1">4.7–4.8, narrowly ovate</td><td rowspan="1" colspan="1">3.2, ovate</td><td rowspan="1" colspan="1">Narrowly ovate</td><td rowspan="1" colspan="1">Narrowly ovate</td></tr><tr><td rowspan="1" colspan="1">Length of lateral staminodes with respect to corolla lobes</td><td rowspan="1" colspan="1">Shorter than corolla lobes</td><td rowspan="1" colspan="1">Shorter than corolla lobes</td><td rowspan="1" colspan="1">Shorter than corolla lobes</td><td rowspan="1" colspan="1">Equal</td></tr><tr><td rowspan="1" colspan="1">Filament length (cm)</td><td rowspan="1" colspan="1">1.8, orange</td><td rowspan="1" colspan="1">2, white- orange</td><td rowspan="1" colspan="1">2.4, yellow</td><td rowspan="1" colspan="1">Not known</td></tr><tr><td rowspan="1" colspan="1">Anther length (mm)</td><td rowspan="1" colspan="1">3.7</td><td rowspan="1" colspan="1">3.8</td><td rowspan="1" colspan="1">2</td><td rowspan="1" colspan="1">6–7</td></tr><tr><td rowspan="1" colspan="1">Anther crest</td><td rowspan="1" colspan="1">Yes</td><td rowspan="1" colspan="1">Yes</td><td rowspan="1" colspan="1">Not known</td><td rowspan="1" colspan="1">Not known</td></tr><tr><td rowspan="1" colspan="1">Ovary dimensions (mm)</td><td rowspan="1" colspan="1">3.1–3.6</td><td rowspan="1" colspan="1">3.4</td><td rowspan="1" colspan="1">Not known</td><td rowspan="1" colspan="1">Not known</td></tr><tr><td rowspan="1" colspan="1">Epigynous glands length (mm)</td><td rowspan="1" colspan="1">3</td><td rowspan="1" colspan="1">4</td><td rowspan="1" colspan="1">Not known</td><td rowspan="1" colspan="1">4</td></tr><tr><td rowspan="1" colspan="1">Fruit shape</td><td rowspan="1" colspan="1">Globose</td><td rowspan="1" colspan="1">Not observed</td><td rowspan="1" colspan="1">Globose</td><td rowspan="1" colspan="1">Not observed</td></tr><tr><td rowspan="1" colspan="1">Bulbil</td><td rowspan="1" colspan="1">Present</td><td rowspan="1" colspan="1">Present</td><td rowspan="1" colspan="1">Present</td><td rowspan="1" colspan="1">Absent</td></tr><tr><td rowspan="1" colspan="1">Bulbils shape</td><td rowspan="1" colspan="1">Ovoid</td><td rowspan="1" colspan="1">Narrowly ovate</td><td rowspan="1" colspan="1">Not Known</td><td rowspan="1" colspan="1">Linear</td></tr></tbody></table></table-wrap></tp:treatment-sec><ref-list><ref id="B8"><mixed-citation xmlns:xlink="http://www.w3.org/1999/xlink" xlink:type="simple">IUCN (<year>2022</year>) Guidelines for using the IUCN red list categories and criteria version 15.1. Gland, Switzerland and Cambridge, IUCN, UK. <ext-link xlink:href="https://www.iucnredlist.org/resources/redlistguidelines" ext-link-type="uri" xlink:type="simple">https://www.iucnredlist.org/resources/redlistguidelines</ext-link></mixed-citation></ref><ref id="B6"><mixed-citation xmlns:xlink="http://www.w3.org/1999/xlink" xlink:type="simple"><person-group><name name-style="western"><surname>Darlong</surname><given-names>L</given-names></name><name name-style="western"><surname>Bhattacharyya</surname><given-names>D</given-names></name></person-group> (<year>2011</year>) <article-title><italic><tp:taxon-name><tp:taxon-name-part taxon-name-part-type="genus">Globba</tp:taxon-name-part><tp:taxon-name-part taxon-name-part-type="species">orixensis</tp:taxon-name-part></tp:taxon-name></italic> Roxb. (<tp:taxon-name><tp:taxon-name-part taxon-name-part-type="family">Zingiberaceae</tp:taxon-name-part></tp:taxon-name>)–A New Record For The Flora of Assam, India.</article-title><source>Journal of the Bombay Natural History Society</source><volume>108</volume>(<issue>1</issue>): <fpage>2</fpage>. <ext-link xlink:href="https://www.bnhsjournal.in/index.php/Bnhs/Article/View/156505" ext-link-type="uri" xlink:type="simple">https://www.bnhsjournal.in/index.php/Bnhs/Article/View/156505</ext-link></mixed-citation></ref></ref-list></tp:taxon-treatment>
