# Supplementary material for: ﻿Six new species of Globba L. (Zingiberales, Zingiberaceae) from the Eastern Himalayas and Northeast India
Source: PhytoKeys. 2024 Sep 4;246:197–228. doi: 10.3897/phytokeys.246.118751 (PMC11391125; doi:10.3897/phytokeys.246.118751)
Supplement: XML Treatment for Globba yadaviana [file phytokeys.246.118751-treatment6.xml]

<!DOCTYPE tp:taxon-treatment
  PUBLIC "-//TaxonX//DTD Taxonomic Treatment Publishing DTD v0 20100105//EN" "tax-treatment-NSO.dtd">
<tp:taxon-treatment xmlns:tp="http://www.plazi.org/taxpub"><tp:treatment-meta><kwd-group><label>Taxon classification</label><kwd>
              <named-content content-type="kingdom">Plantae</named-content>
            </kwd><kwd>
              <named-content content-type="order">Zingiberales</named-content>
            </kwd><kwd>
              <named-content content-type="family">Zingiberaceae</named-content>
            </kwd></kwd-group><mixed-citation publication-type="journal"><person-group><name><surname>Yadav</surname><given-names>Ritu</given-names></name><name><surname>Gowda</surname><given-names>Vinita</given-names></name></person-group><article-title>﻿Six new species of <italic><tp:taxon-name><tp:taxon-name-part taxon-name-part-type="genus" reg="Globba">Globba</tp:taxon-name-part></tp:taxon-name></italic> L. (<tp:taxon-name><tp:taxon-name-part taxon-name-part-type="order">Zingiberales</tp:taxon-name-part></tp:taxon-name>, <tp:taxon-name><tp:taxon-name-part taxon-name-part-type="family">Zingiberaceae</tp:taxon-name-part></tp:taxon-name>) from the Eastern Himalayas and Northeast India</article-title><source>PhytoKeys</source><day>04</day><month>09</month><year>2024</year><volume>246</volume><fpage>197</fpage><lpage>228</lpage><pub-id pub-id-type="doi">10.3897/phytokeys.246.118751</pub-id></mixed-citation></tp:treatment-meta><tp:nomenclature><label>﻿</label><tp:taxon-name>
            <object-id xmlns:xlink="http://www.w3.org/1999/xlink" content-type="arpha" xlink:type="simple">15AEF1ED-5AC1-5805-A48F-BAB41291A8CD</object-id>
            <tp:taxon-name-part taxon-name-part-type="genus" reg="Globba">Globba</tp:taxon-name-part>
            <tp:taxon-name-part taxon-name-part-type="species" reg="yadaviana">yadaviana</tp:taxon-name-part>
            <object-id xmlns:xlink="http://www.w3.org/1999/xlink" content-type="ipni" xlink:type="simple">urn:lsid:ipni.org:names:77347887-1</object-id>
          </tp:taxon-name><tp:taxon-authority>Y.Ritu &amp; V.Gowda</tp:taxon-authority><tp:taxon-status xmlns:xlink="http://www.w3.org/1999/xlink" xlink:type="simple">sp. nov.</tp:taxon-status><xref ref-type="fig" rid="F12">Fig. 12</xref></tp:nomenclature><tp:treatment-sec sec-type="material" id="SECID0ECCAI"><title>Type.</title><p><bold>India. Mizoram</bold>: Mamit district, Reiek Tlang road, <named-content xmlns:xlink="http://www.w3.org/1999/xlink" content-type="dwc:verbatimCoordinates" xlink:type="simple"><named-content content-type="geo-json" specific-use="{&#34;type&#34;:&#34;Point&#34;,&#34;coordinates&#34;:[92.603700,23.677700]}" id="NCID0ENCAI" xlink:type="simple">23.6777, 92.6037</named-content></named-content>, elevation 300 m, 28 September 2022, <italic>Y. Ritu &amp; P. A. Shangreiphao VG2022MZ3958</italic> (holotype: BHPL!; isotype: ASSAM!).</p></tp:treatment-sec><tp:treatment-sec sec-type="diagnosis" id="SECID0EUCAI"><title>Diagnosis.</title><p><italic><tp:taxon-name><tp:taxon-name-part taxon-name-part-type="genus" reg="Globba">Globba</tp:taxon-name-part><tp:taxon-name-part taxon-name-part-type="species" reg="yadaviana">yadaviana</tp:taxon-name-part></tp:taxon-name></italic> is morphologically similar to <italic><tp:taxon-name><tp:taxon-name-part taxon-name-part-type="genus" reg="Globba">G.</tp:taxon-name-part><tp:taxon-name-part taxon-name-part-type="species" reg="rahmanii">rahmanii</tp:taxon-name-part></tp:taxon-name></italic>, <italic><tp:taxon-name><tp:taxon-name-part taxon-name-part-type="genus" reg="Globba">G.</tp:taxon-name-part><tp:taxon-name-part taxon-name-part-type="species" reg="expansa">expansa</tp:taxon-name-part></tp:taxon-name></italic> and <italic><tp:taxon-name><tp:taxon-name-part taxon-name-part-type="genus" reg="Globba">G.</tp:taxon-name-part><tp:taxon-name-part taxon-name-part-type="species" reg="lancangensis">lancangensis</tp:taxon-name-part></tp:taxon-name></italic> but clearly different in pod shape fruit (Fig. <xref ref-type="fig" rid="F12">12I</xref>), absence of andromonoecy, reduced peduncle, large inflorescence, short calyx vs. oblong, globose ellipsoid fruit, presence of andromonoecy, large peduncle, small inflorescence, and large calyx.</p><fig id="F12" position="float" orientation="portrait"><object-id xmlns:xlink="http://www.w3.org/1999/xlink" content-type="doi" xlink:type="simple">10.3897/phytokeys.246.118751.figure12</object-id><object-id xmlns:xlink="http://www.w3.org/1999/xlink" content-type="arpha" xlink:type="simple">F86AF4D7-1BE5-53A3-9707-B9C2B54A67F0</object-id><label>Figure 12.</label><caption><p><italic><tp:taxon-name><tp:taxon-name-part taxon-name-part-type="genus" reg="Globba">Globba</tp:taxon-name-part><tp:taxon-name-part taxon-name-part-type="species" reg="yadaviana">yadaviana</tp:taxon-name-part></tp:taxon-name></italic> sp. nov. <bold>A</bold> habitat <bold>B</bold> habit <bold>C</bold> rhizome <bold>D</bold> ligule <bold>E</bold> inflorescence <bold>F</bold> flower (front view) <bold>G</bold> flower (side view) <bold>H</bold> dissected flower, cl (corolla lobes), an (anther), ls (lateral staminodes), la (labellum) <bold>I</bold> fruit. Photographs by Y. Ritu.</p></caption><graphic xmlns:xlink="http://www.w3.org/1999/xlink" xlink:href="phytokeys-246-197_article-118751__-g012.jpg" position="float" orientation="portrait" xlink:type="simple" id="oo_1128069.jpg"><uri content-type="original_file" xlink:type="simple">https://binary.pensoft.net/fig/1128069</uri></graphic></fig></tp:treatment-sec><tp:treatment-sec sec-type="description" id="SECID0EUFAI"><title>Description.</title><p>Lithophytic herbs, 35–70 cm tall including inflorescence height, pseudostem swollen at the base. Rhizomes compact, non-tuberulous, creamish-white. Leafy shoot with 5–10 leaves; sheath ligulate, ligule 4–5 mm long, bilobed, light green, sparsely pubescent; lamina 26–35 × 6.5–11 cm, sessile, narrowly ovate, base obtuse, apex caudate, margin entire, glabrous. Inflorescence terminal to the leafy shoot, 6–35 cm long, erect; peduncle reduced, light green, glabrous; rachis, green, pubescent; bracts 2.3–2.5 × 0.7–0.8 mm, elliptic, green, pubescent and bracteoles 2.5–2.6 × 1–1.3 mm, ovate, light green, glabrous. Cincinni 5–39, each cincinni with 7–18 flowers. Floral pedicel for basal flowers 2.5–4 cm long, for terminal flowers 0.6 –1.5 cm long, light green, pubescent. Flowers 3–3.6 cm long, yellow-orange, recurved; calyx 2–2.5 mm long, grayish green; floral tube 3.2 mm long, yellow, densely pubescent, slightly curved at the middle; dorsal corolla lobe 6.8 × 2.6–2.8 mm, ovate, yellow tinged green, glabrous; lateral corolla lobes 4.8–4.9 × 2.2 mm, ovate, apex obtuse, yellow green tinged, glabrous; labellum 11.5 × 3 mm, sagittate, yellow, labellum notch texture echinate; lateral staminodes 14–15 × 5.5–5.6 mm, ovate, apex acute, yellow, hairs on margins and on veins. Stamen 2.2 cm long; filament 2 cm long, yellow, glabrous, arching; anther 1.9–2 mm long, elliptic, apex truncate, yellow, crest absent, appendaged; style, filiform, tip broader than base, stigma 4–5 mm wide, clavate, ciliate. Ovary 0.4–0.5 × 0.2–0.3 cm, obovate, pale green, verrucose; epigynous glands 2, 0.4–0.5 cm long, linear, cream. Fruit 1.5 cm in length, linear, base obtuse, green, texture undulate, calyx persistent. Bulbils absent.</p></tp:treatment-sec><tp:treatment-sec sec-type="distribution" id="SECID0EZFAI"><title>Distribution and ecology.</title><p>At present, we have seen this species in Reiek Tlang road, Mamit, Mizoram. We have observed ca. 30 individuals in an overall area of ca. 400 m<sup>2</sup>. This species is lithophytic, mostly growing along the edge of roads with an elevation of ca. 300 m. We have observed different species of bees and butterflies visiting the flowers of this species. We have observed ants as seed dispersal for this species.</p></tp:treatment-sec><tp:treatment-sec sec-type="phenology" id="SECID0EBGAI"><title>Phenology.</title><p>Flowering and fruiting were observed in the month of August.</p></tp:treatment-sec><tp:treatment-sec sec-type="etymology" id="SECID0EGGAI"><title>Etymology.</title><p>This species epithet is in the memory of the late Mr. Rajesh Yadav, who was the father of the first author and was instrumental in the author’s progress in science and education.</p></tp:treatment-sec><tp:treatment-sec sec-type="Informal conservation status" id="SECID0ELGAI"><title>Informal conservation status.</title><p>This species is currently known from 4–5 small populations across Reiek-Tlang road (Mamit district) within the state of Mizoram, wherein each population is spread across 1–2 km along the edge of the road and has approximately 30 individuals each. Although this species is known only from the type locality, it could be more widespread in neighboring countries with similar habitats, we, therefore, assess it as Data Deficient (DD).</p></tp:treatment-sec><tp:treatment-sec sec-type="Specimens of allied species examined" id="SECID0EQGAI"><title>Specimens of allied species examined.</title><p><bold><italic><tp:taxon-name><tp:taxon-name-part taxon-name-part-type="genus" reg="Globba">G.</tp:taxon-name-part><tp:taxon-name-part taxon-name-part-type="species" reg="rahmanii">rahmanii</tp:taxon-name-part></tp:taxon-name></italic>: Bangladesh. Khagrachari</bold>: Dighinala- Marissha road, Teentila, 30 August 1997, <italic>Rahman et al., 1878</italic> (HCU)</p><p><bold><italic><tp:taxon-name><tp:taxon-name-part taxon-name-part-type="genus" reg="Globba">G.</tp:taxon-name-part><tp:taxon-name-part taxon-name-part-type="species" reg="expansa">expansa</tp:taxon-name-part></tp:taxon-name></italic>: India. Assam</bold>: <italic>Jenkins F, Jenkins, F s.n.</italic> (L0487987), 1 May 1908, <italic>Alleizette AC d’, Alleizette, AC d’ 7115</italic> (L0488012), 1 July 1909, <italic>Alleizette AC d’. Alleizette AC d’ s.n.</italic> (L0487993), 12 June 1910 (E00097428), <italic>Tea Deputation</italic> (NYBG04355596). <bold>West Bengal</bold>: Hortus Botanicus Calcuttensis, <named-content xmlns:xlink="http://www.w3.org/1999/xlink" content-type="dwc:verbatimCoordinates" xlink:type="simple"><named-content content-type="geo-json" specific-use="{&#34;type&#34;:&#34;Point&#34;,&#34;coordinates&#34;:[88.291000,22.559000]}" id="NCID0EDIAI" xlink:type="simple">22.559 N, 88.291 E</named-content></named-content>, <italic>Anon 6536E</italic> (BM013718590), Circa Calcuttam, <italic>J. W. Helfer 192</italic> (NYBG04355597). <bold>Thailand. Chiang Mai</bold>: Mae Rim, <named-content xmlns:xlink="http://www.w3.org/1999/xlink" content-type="dwc:verbatimCoordinates" xlink:type="simple"><named-content content-type="geo-json" specific-use="{&#34;type&#34;:&#34;Point&#34;,&#34;coordinates&#34;:[98.833000,19.166000]}" id="NCID0ERIAI" xlink:type="simple">19.166 N, 98.833 E</named-content></named-content>, elevation 700 m, 8 August 1990, <italic>J. F. Maxwell 89-912</italic> (L0413531), Mua ng, <named-content xmlns:xlink="http://www.w3.org/1999/xlink" content-type="dwc:verbatimCoordinates" xlink:type="simple"><named-content content-type="geo-json" specific-use="{&#34;type&#34;:&#34;Point&#34;,&#34;coordinates&#34;:[98.883000,18.833000]}" id="NCID0E2IAI" xlink:type="simple">18.833 N, 98.883 E</named-content></named-content>, elevation 400 m, 3 July 1992, <italic>J. F. Maxwell 90-847</italic> (L0413571), Maerim, <named-content xmlns:xlink="http://www.w3.org/1999/xlink" content-type="dwc:verbatimCoordinates" xlink:type="simple"><named-content content-type="geo-json" specific-use="{&#34;type&#34;:&#34;Point&#34;,&#34;coordinates&#34;:[98.833000,19.166000]}" id="NCID0EFJAI" xlink:type="simple">19.166 N, 98.833 E</named-content></named-content>, elevation 700 m, 15 September 1995, <italic>J. F. Maxwell 92-358</italic> (L0413518), Doi Intanon, <named-content xmlns:xlink="http://www.w3.org/1999/xlink" content-type="dwc:verbatimCoordinates" xlink:type="simple"><named-content content-type="geo-json" specific-use="{&#34;type&#34;:&#34;Point&#34;,&#34;coordinates&#34;:[98.566000,18.533000]}" id="NCID0EPJAI" xlink:type="simple">18.533 N, 98.566 E</named-content></named-content>, elevation 1100-1200 m, 17 May 1995, <italic>Larsen K; Larsen SS; Tange C; Sookchaloem D, 46485</italic> (L0413547), <italic>Sahngahmpang, Mae Awn</italic>, elevation 1050 m, 31 May 2006, <italic>J. F. Maxwell 95-403</italic> (L0413491), Doi Suthep-Pui National Park, elevation 960 m, <italic>A.F.G. Kerr</italic> (E00097516), <named-content xmlns:xlink="http://www.w3.org/1999/xlink" content-type="dwc:verbatimCoordinates" xlink:type="simple"><named-content content-type="geo-json" specific-use="{&#34;type&#34;:&#34;Point&#34;,&#34;coordinates&#34;:[98.600000,18.550000]}" id="NCID0E6JAI" xlink:type="simple">18.55 N, 98.6 E</named-content></named-content>, elevation 710 m, 19 September 2008, <italic>4513</italic> (E00533779), <named-content xmlns:xlink="http://www.w3.org/1999/xlink" content-type="dwc:verbatimCoordinates" xlink:type="simple"><named-content content-type="geo-json" specific-use="{&#34;type&#34;:&#34;Point&#34;,&#34;coordinates&#34;:[100.734000,18.855000]}" id="NCID0EJKAI" xlink:type="simple">18.855 N, 100.734 E</named-content></named-content>, elevation 300 m, 16 August 2012, <italic>5614</italic> (E00680827), <italic>Fleuve Petchaponai, Pierre, L.</italic> (P00234360), <italic>Neeckey près Wangka</italic>, elevation 150 m, 9 May 1946, <italic>Hoed, G. den 246</italic> (P00234428), elevation 10 km <italic>W Fang</italic>, <named-content xmlns:xlink="http://www.w3.org/1999/xlink" content-type="dwc:verbatimCoordinates" xlink:type="simple"><named-content content-type="geo-json" specific-use="{&#34;type&#34;:&#34;Point&#34;,&#34;coordinates&#34;:[99.183000,19.950000]}" id="NCID0E2KAI" xlink:type="simple">19.95 N, 99.183 E</named-content></named-content>, elevation 600 m, 24 July 968, <italic>Larsen, K. Santisuk, T.Warncke, E. 2650</italic> (P00234440), Bo Luang, <named-content xmlns:xlink="http://www.w3.org/1999/xlink" content-type="dwc:verbatimCoordinates" xlink:type="simple"><named-content content-type="geo-json" specific-use="{&#34;type&#34;:&#34;Point&#34;,&#34;coordinates&#34;:[98.416000,18.750000]}" id="NCID0EFLAI" xlink:type="simple">18.75 N, 98.416 E</named-content></named-content>, elevation 1050 m, 12 June 1973, <italic>Geesink, R. Phanichapol, D. Santisuk, T. 5886</italic> (P00234419), Mai Rim, Nae Rin, Doi Sutop Pui Natl. Park, elevation 700 m, 3 July 1992, <italic>J. F. Maxwell 92-356</italic> (P00234313), Doi Suthep, elevation 975.36 m, 12 June 1910, <italic>1214</italic> (BM013718611), Ang-ka-noi, 26 June 1978, <italic>C. Phengklai, 4121</italic> (NYBG04347253). <bold>Lao People’s Democratic Republic. Khammouan</bold>: Laos P.D.R., <named-content xmlns:xlink="http://www.w3.org/1999/xlink" content-type="dwc:verbatimCoordinates" xlink:type="simple"><named-content content-type="geo-json" specific-use="{&#34;type&#34;:&#34;Point&#34;,&#34;coordinates&#34;:[103.075000,18.394000]}" id="NCID0EXLAI" xlink:type="simple">18.394 N, 103.075 E</named-content></named-content>, elevation 199 m, <italic>Newman MF; Thomas PI; Armstrong KE; Lamxay V; Sengdala K LAO-1529</italic> (L0811897), Laos, <named-content xmlns:xlink="http://www.w3.org/1999/xlink" content-type="dwc:verbatimCoordinates" xlink:type="simple"><named-content content-type="geo-json" specific-use="{&#34;type&#34;:&#34;Point&#34;,&#34;coordinates&#34;:[106.886000,14.949000]}" id="NCID0EBMAI" xlink:type="simple">14.949 N, 106.886 E</named-content></named-content>, elevation 105 m, 15 July 2009, <italic>VL1957</italic> (E00640106), Phabat, <named-content xmlns:xlink="http://www.w3.org/1999/xlink" content-type="dwc:verbatimCoordinates" xlink:type="simple"><named-content content-type="geo-json" specific-use="{&#34;type&#34;:&#34;Point&#34;,&#34;coordinates&#34;:[103.075800,18.394400]}" id="NCID0ELMAI" xlink:type="simple">18.3944 N, 103.0758 E</named-content></named-content>, elevation 199 m, 31 May 2006, <italic>Newman, M.F., Thomas, P., Armstrong, K., Lamxay, V., Sengdala, K. LAO1529</italic> (P01743264), Luang Prabang, Mekong river, <named-content xmlns:xlink="http://www.w3.org/1999/xlink" content-type="dwc:verbatimCoordinates" xlink:type="simple"><named-content content-type="geo-json" specific-use="{&#34;type&#34;:&#34;Point&#34;,&#34;coordinates&#34;:[102.063000,19.866900]}" id="NCID0EVMAI" xlink:type="simple">19.8669 N, 102.0630 E</named-content></named-content>, elevation 303 m, 12 June 2012, <italic>Jana Leong-Skornickova; Tran Huu Dang; Ota Sida; Kittisack Phoutthavong; Somdy Oudomsack JLS1688</italic> (P00840173). <bold>Cambodia. Mondulkiri</bold>: <named-content xmlns:xlink="http://www.w3.org/1999/xlink" content-type="dwc:verbatimCoordinates" xlink:type="simple"><named-content content-type="geo-json" specific-use="{&#34;type&#34;:&#34;Point&#34;,&#34;coordinates&#34;:[103.763000,13.429000]}" id="NCID0EBNAI" xlink:type="simple">13.429 N, 103.763 E</named-content></named-content>, elevation 491 m, 2 November 2006, <italic>Long, C. Cheng, K.C. Leti, M. CL435</italic> (P00626289)</p><p><bold><italic><tp:taxon-name><tp:taxon-name-part taxon-name-part-type="genus" reg="Globba">G.</tp:taxon-name-part><tp:taxon-name-part taxon-name-part-type="species" reg="lancangensis">lancangensis</tp:taxon-name-part></tp:taxon-name></italic>: China.</bold> 22.061 N, 100.194 E, elevation 1210 m, 14 July 2000, <italic>00-253</italic> (E00187763), <named-content xmlns:xlink="http://www.w3.org/1999/xlink" content-type="dwc:verbatimCoordinates" xlink:type="simple"><named-content content-type="geo-json" specific-use="{&#34;type&#34;:&#34;Point&#34;,&#34;coordinates&#34;:[99.943000,22.543000]}" id="NCID0E4NAI" xlink:type="simple">22.543 N, 99.943 E</named-content></named-content>, elevation 1080 m, 13 July 2000, <italic>00-241</italic> (E00187762).</p></tp:treatment-sec><tp:treatment-sec sec-type="Taxonomic notes" id="SECID0EEOAI"><title>Taxonomic notes.</title><p>The new species is similar to three species in flower color, and presence of four anther appendages. This species is different from <italic><tp:taxon-name><tp:taxon-name-part taxon-name-part-type="genus" reg="Globba">G.</tp:taxon-name-part><tp:taxon-name-part taxon-name-part-type="species" reg="rahmanii">rahmanii</tp:taxon-name-part></tp:taxon-name></italic> in its large inflorescence 6–35 cm (vs. 8–19 cm), small calyx 2–2.5 mm (vs. 3.5–5 mm), large ovary 3.5–3.7 mm (vs. 1 mm) and dorsal corolla lobes with a keel (vs. without a keel). This species is different from <italic><tp:taxon-name><tp:taxon-name-part taxon-name-part-type="genus" reg="Globba">G.</tp:taxon-name-part><tp:taxon-name-part taxon-name-part-type="species" reg="lancangensis">lancangensis</tp:taxon-name-part></tp:taxon-name></italic> and <italic><tp:taxon-name><tp:taxon-name-part taxon-name-part-type="genus" reg="Globba">G.</tp:taxon-name-part><tp:taxon-name-part taxon-name-part-type="species" reg="expansa">expansa</tp:taxon-name-part></tp:taxon-name></italic> in its inflorescence length 6–35 cm (vs. 10–27 cm), small calyx 2–2.5 mm (vs. 4 mm), absence of anther crest (vs. present), and pod shape fruit (vs. globose and ellipsoid). The detailed morphological comparisons between <italic><tp:taxon-name><tp:taxon-name-part taxon-name-part-type="genus" reg="Globba">G.</tp:taxon-name-part><tp:taxon-name-part taxon-name-part-type="species" reg="yadaviana">yadaviana</tp:taxon-name-part></tp:taxon-name></italic> and <italic><tp:taxon-name><tp:taxon-name-part taxon-name-part-type="genus" reg="Globba">G.</tp:taxon-name-part><tp:taxon-name-part taxon-name-part-type="species" reg="rahmanii">rahmanii</tp:taxon-name-part></tp:taxon-name></italic>, <italic><tp:taxon-name><tp:taxon-name-part taxon-name-part-type="genus" reg="Globba">G.</tp:taxon-name-part><tp:taxon-name-part taxon-name-part-type="species" reg="lancangensis">lancangensis</tp:taxon-name-part></tp:taxon-name></italic>, <italic><tp:taxon-name><tp:taxon-name-part taxon-name-part-type="genus" reg="Globba">G.</tp:taxon-name-part><tp:taxon-name-part taxon-name-part-type="species" reg="expansa">expansa</tp:taxon-name-part></tp:taxon-name></italic> are presented in Table <xref ref-type="table" rid="T4">4</xref>.</p><table-wrap id="T4" position="float" orientation="portrait"><label>Table 4.</label><caption><p>Comparison of morphological characteristics of <italic><tp:taxon-name><tp:taxon-name-part taxon-name-part-type="genus" reg="Globba">G.</tp:taxon-name-part><tp:taxon-name-part taxon-name-part-type="species" reg="yadaviana">yadaviana</tp:taxon-name-part></tp:taxon-name></italic> sp. nov. with <italic><tp:taxon-name><tp:taxon-name-part taxon-name-part-type="genus" reg="Globba">G.</tp:taxon-name-part><tp:taxon-name-part taxon-name-part-type="species" reg="rahmanii">rahmanii</tp:taxon-name-part></tp:taxon-name></italic>, <italic><tp:taxon-name><tp:taxon-name-part taxon-name-part-type="genus" reg="Globba">G.</tp:taxon-name-part><tp:taxon-name-part taxon-name-part-type="species" reg="lancangensis">lancangensis</tp:taxon-name-part></tp:taxon-name></italic> and <italic><tp:taxon-name><tp:taxon-name-part taxon-name-part-type="genus" reg="Globba">G.</tp:taxon-name-part><tp:taxon-name-part taxon-name-part-type="species" reg="expansa">expansa</tp:taxon-name-part></tp:taxon-name></italic>. Characters not described in the original protologue or in subsequent descriptions of the same species, are marked as not known.</p></caption><table id="TID0E2YBI" rules="all"><tbody><tr><th rowspan="1" colspan="1">Characters</th><th rowspan="1" colspan="1"><italic><tp:taxon-name><tp:taxon-name-part taxon-name-part-type="genus" reg="Globba">G.</tp:taxon-name-part><tp:taxon-name-part taxon-name-part-type="species" reg="yadaviana">yadaviana</tp:taxon-name-part></tp:taxon-name></italic> Y.Ritu &amp; V.Gowda</th><th rowspan="1" colspan="1"><italic><tp:taxon-name><tp:taxon-name-part taxon-name-part-type="genus" reg="Globba">G.</tp:taxon-name-part><tp:taxon-name-part taxon-name-part-type="species" reg="rahmanii">rahmanii</tp:taxon-name-part></tp:taxon-name></italic> Yusuf (<xref ref-type="bibr" rid="B32">Yusuf 2004</xref>)</th><th rowspan="1" colspan="1"><italic><tp:taxon-name><tp:taxon-name-part taxon-name-part-type="genus" reg="Globba">G.</tp:taxon-name-part><tp:taxon-name-part taxon-name-part-type="species" reg="lancangensis">lancangensis</tp:taxon-name-part></tp:taxon-name></italic> Y.Y.Qian (according to <xref ref-type="bibr" rid="B24">Sangvirotjanapat et al. 2019</xref>)</th><th rowspan="1" colspan="1"><italic><tp:taxon-name><tp:taxon-name-part taxon-name-part-type="genus" reg="Globba">G.</tp:taxon-name-part><tp:taxon-name-part taxon-name-part-type="species" reg="expansa">expansa</tp:taxon-name-part></tp:taxon-name></italic> Wall. (according to <xref ref-type="bibr" rid="B24">Sangvirotjanapat et al. 2019</xref>)</th></tr><tr><td rowspan="1" colspan="1">Ligule length (mm)</td><td rowspan="1" colspan="1">4–5</td><td rowspan="1" colspan="1">3</td><td rowspan="1" colspan="1">2</td><td rowspan="1" colspan="1">1–6</td></tr><tr><td rowspan="1" colspan="1">Peduncle length (cm)</td><td rowspan="1" colspan="1">Absent</td><td rowspan="1" colspan="1">Not known</td><td rowspan="1" colspan="1">1.5–3</td><td rowspan="1" colspan="1">3</td></tr><tr><td rowspan="1" colspan="1">Inflorescence length (cm)</td><td rowspan="1" colspan="1">6–35</td><td rowspan="1" colspan="1">8–19</td><td rowspan="1" colspan="1">10–20</td><td rowspan="1" colspan="1">10–27</td></tr><tr><td rowspan="1" colspan="1">Rachis color and indumentum</td><td rowspan="1" colspan="1">Green, densely pubescent</td><td rowspan="1" colspan="1">Green, pubescent</td><td rowspan="1" colspan="1">Light green, minutely pubescent;</td><td rowspan="1" colspan="1">Green, glabrous</td></tr><tr><td rowspan="1" colspan="1">Bract dimensions (mm) and color</td><td rowspan="1" colspan="1">2.3–2.5 × 0.7–0.8, elliptic, green, pubescent</td><td rowspan="1" colspan="1">2–5–3 × 2, ovate, green, sparsely hairy</td><td rowspan="1" colspan="1">1.5 × 1–2, caducous</td><td rowspan="1" colspan="1">10, caducous</td></tr><tr><td rowspan="1" colspan="1">Calyx length (mm)</td><td rowspan="1" colspan="1">2–2.5</td><td rowspan="1" colspan="1">3.5–5</td><td rowspan="1" colspan="1">4</td><td rowspan="1" colspan="1">4</td></tr><tr><td rowspan="1" colspan="1">Flower color</td><td rowspan="1" colspan="1">Yellowish orange</td><td rowspan="1" colspan="1">Yellow</td><td rowspan="1" colspan="1">Primrose or pale yellow</td><td rowspan="1" colspan="1">Yellowish orange</td></tr><tr><td rowspan="1" colspan="1">Lateral staminode dimensions (mm)</td><td rowspan="1" colspan="1">14–15 × 5.5–5.6</td><td rowspan="1" colspan="1">13–19 × 9–10</td><td rowspan="1" colspan="1">10–13 × 4–5</td><td rowspan="1" colspan="1">11–12 × 4–5</td></tr><tr><td rowspan="1" colspan="1">Dorsal corolla lobe keel</td><td rowspan="1" colspan="1">Present</td><td rowspan="1" colspan="1">Absent</td><td rowspan="1" colspan="1">Present</td><td rowspan="1" colspan="1">Present</td></tr><tr><td rowspan="1" colspan="1">Filament length (mm)</td><td rowspan="1" colspan="1">20</td><td rowspan="1" colspan="1">18</td><td rowspan="1" colspan="1">23</td><td rowspan="1" colspan="1">26–28</td></tr><tr><td rowspan="1" colspan="1">Anther length (mm)</td><td rowspan="1" colspan="1">1.9–2</td><td rowspan="1" colspan="1">2</td><td rowspan="1" colspan="1">2</td><td rowspan="1" colspan="1">1–2</td></tr><tr><td rowspan="1" colspan="1">Crest length (mm)</td><td rowspan="1" colspan="1">Absent</td><td rowspan="1" colspan="1">Not known</td><td rowspan="1" colspan="1">1</td><td rowspan="1" colspan="1">1</td></tr><tr><td rowspan="1" colspan="1">Ovary dimensions (mm)</td><td rowspan="1" colspan="1">3.5–3.7</td><td rowspan="1" colspan="1">1</td><td rowspan="1" colspan="1">3</td><td rowspan="1" colspan="1">4</td></tr><tr><td rowspan="1" colspan="1">Fruit shape</td><td rowspan="1" colspan="1">Pod shape, more linear with undulate margins</td><td rowspan="1" colspan="1">Oblong, with smooth margins</td><td rowspan="1" colspan="1">Globose</td><td rowspan="1" colspan="1">Ellipsoid</td></tr><tr><td rowspan="1" colspan="1">Bulbil</td><td rowspan="1" colspan="1">Absent</td><td rowspan="1" colspan="1">Absent</td><td rowspan="1" colspan="1">Absent</td><td rowspan="1" colspan="1">Bulbils occasionally</td></tr></tbody></table></table-wrap></tp:treatment-sec><tp:treatment-sec sec-type="notes" id="SECID0EQ3AI"><title>Notes.</title><p><italic><tp:taxon-name><tp:taxon-name-part taxon-name-part-type="genus" reg="Globba">G.</tp:taxon-name-part><tp:taxon-name-part taxon-name-part-type="species" reg="rahmanii">rahmanii</tp:taxon-name-part></tp:taxon-name></italic> is distributed to Bangladesh, <italic><tp:taxon-name><tp:taxon-name-part taxon-name-part-type="genus" reg="Globba">G.</tp:taxon-name-part><tp:taxon-name-part taxon-name-part-type="species" reg="lancangensis">lancangensis</tp:taxon-name-part></tp:taxon-name></italic> is distributed to China, and <italic><tp:taxon-name><tp:taxon-name-part taxon-name-part-type="genus" reg="Globba">G.</tp:taxon-name-part><tp:taxon-name-part taxon-name-part-type="species" reg="expansa">expansa</tp:taxon-name-part></tp:taxon-name></italic> is distributed to Thailand, Laos, and Cambodia (Fig. <xref ref-type="fig" rid="F13">13</xref>).</p><fig id="F13" position="float" orientation="portrait"><object-id xmlns:xlink="http://www.w3.org/1999/xlink" content-type="doi" xlink:type="simple">10.3897/phytokeys.246.118751.figure13</object-id><object-id xmlns:xlink="http://www.w3.org/1999/xlink" content-type="arpha" xlink:type="simple">3B283E53-E155-5085-BD63-DBAB571E6D38</object-id><label>Figure 13.</label><caption><p>Map showing the distribution of <italic><tp:taxon-name><tp:taxon-name-part taxon-name-part-type="genus" reg="Globba">G.</tp:taxon-name-part><tp:taxon-name-part taxon-name-part-type="species" reg="expansa">expansa</tp:taxon-name-part></tp:taxon-name></italic>, <italic><tp:taxon-name><tp:taxon-name-part taxon-name-part-type="genus" reg="Globba">G.</tp:taxon-name-part><tp:taxon-name-part taxon-name-part-type="species" reg="lancangensis">lancangensis</tp:taxon-name-part></tp:taxon-name></italic>, <italic><tp:taxon-name><tp:taxon-name-part taxon-name-part-type="genus" reg="Globba">G.</tp:taxon-name-part><tp:taxon-name-part taxon-name-part-type="species" reg="yadaviana">yadaviana</tp:taxon-name-part></tp:taxon-name></italic> sp. nov., and <italic><tp:taxon-name><tp:taxon-name-part taxon-name-part-type="genus" reg="Globba">G.</tp:taxon-name-part><tp:taxon-name-part taxon-name-part-type="species" reg="rahmanii">rahmanii</tp:taxon-name-part></tp:taxon-name></italic>.</p></caption><graphic xmlns:xlink="http://www.w3.org/1999/xlink" xlink:href="phytokeys-246-197_article-118751__-g013.jpg" position="float" orientation="portrait" xlink:type="simple" id="oo_1128070.jpg"><uri content-type="original_file" xlink:type="simple">https://binary.pensoft.net/fig/1128070</uri></graphic></fig><sec sec-type="﻿Taxonomic key to the Indian Globba species" id="SECID0EU6AI"><title>﻿Taxonomic key to the Indian <italic><tp:taxon-name><tp:taxon-name-part taxon-name-part-type="genus" reg="Globba">Globba</tp:taxon-name-part></tp:taxon-name></italic> species</title><table-wrap content-type="key" position="anchor" orientation="portrait"><table id="TID0EX2AE" rules="all"><tbody><tr><td rowspan="1" colspan="1">1</td><td rowspan="1" colspan="1">Prominent bracts; anther appendages present</td><td rowspan="1" colspan="1">
                      <bold>2</bold>
                    </td></tr><tr><td rowspan="1" colspan="1">–</td><td rowspan="1" colspan="1">Not prominent bracts; anther appendages absent</td><td rowspan="1" colspan="1">
                      <bold>12</bold>
                    </td></tr><tr><td rowspan="1" colspan="1">2</td><td rowspan="1" colspan="1">Bracts large imbricating then spreading; 4 anther appendages</td><td rowspan="1" colspan="1">
                      <bold>3</bold>
                    </td></tr><tr><td rowspan="1" colspan="1">–</td><td rowspan="1" colspan="1">Bracts small not imbricating; 2 anther appendages</td><td rowspan="1" colspan="1">
                      <bold>7</bold>
                    </td></tr><tr><td rowspan="1" colspan="1">3</td><td rowspan="1" colspan="1">Pendant inflorescence; red spot at the center of labellum</td><td rowspan="1" colspan="1">
                      <bold>4</bold>
                    </td></tr><tr><td rowspan="1" colspan="1">–</td><td rowspan="1" colspan="1">Erect inflorescence; red spot absent at the center of labellum</td><td rowspan="1" colspan="1">
                      <bold>5</bold>
                    </td></tr><tr><td rowspan="1" colspan="1">4</td><td rowspan="1" colspan="1">Leaves elliptic or ovate/narrowly ovate; inflorescence bracts oblong; green</td><td rowspan="1" colspan="1">
                      <bold>
                        <italic>
                          <tp:taxon-name><tp:taxon-name-part taxon-name-part-type="genus" reg="Globba">G.</tp:taxon-name-part><tp:taxon-name-part taxon-name-part-type="species" reg="schomburgkii">schomburgkii</tp:taxon-name-part></tp:taxon-name>
                        </italic>
                      </bold>
                    </td></tr><tr><td rowspan="1" colspan="1">–</td><td rowspan="1" colspan="1">Leaves elliptic; inflorescence bract narrowly ovate; white</td><td rowspan="1" colspan="1">
                      <bold>
                        <italic>
                          <tp:taxon-name><tp:taxon-name-part taxon-name-part-type="genus" reg="Globba">G.</tp:taxon-name-part><tp:taxon-name-part taxon-name-part-type="species" reg="sherwoodiana">sherwoodiana</tp:taxon-name-part></tp:taxon-name>
                        </italic>
                      </bold>
                    </td></tr><tr><td rowspan="1" colspan="1">5</td><td rowspan="1" colspan="1">Bracts persistent; ovate; bulbils present</td><td rowspan="1" colspan="1">
                      <bold>
                        <italic>
                          <tp:taxon-name><tp:taxon-name-part taxon-name-part-type="genus" reg="Globba">G.</tp:taxon-name-part><tp:taxon-name-part taxon-name-part-type="species" reg="marantina">marantina</tp:taxon-name-part></tp:taxon-name>
                        </italic>
                      </bold>
                    </td></tr><tr><td rowspan="1" colspan="1">–</td><td rowspan="1" colspan="1">Bracts deciduous; bulbils absent</td><td rowspan="1" colspan="1">
                      <bold>6</bold>
                    </td></tr><tr><td rowspan="1" colspan="1">6</td><td rowspan="1" colspan="1">Leaves oblong; inflorescence short (&lt;5 cm); cincinni lax with few flowers</td><td rowspan="1" colspan="1">
                      <bold>
                        <italic>
                          <tp:taxon-name><tp:taxon-name-part taxon-name-part-type="genus" reg="Globba">G.</tp:taxon-name-part><tp:taxon-name-part taxon-name-part-type="species" reg="pauciflora">pauciflora</tp:taxon-name-part></tp:taxon-name>
                        </italic>
                      </bold>
                    </td></tr><tr><td rowspan="1" colspan="1">–</td><td rowspan="1" colspan="1">Leaves narrowly ovate; inflorescence long (6–35 cm); cincinni crowded with numerous flowers</td><td rowspan="1" colspan="1">
                      <bold>
                        <italic>
                          <tp:taxon-name><tp:taxon-name-part taxon-name-part-type="genus" reg="Globba">G.</tp:taxon-name-part><tp:taxon-name-part taxon-name-part-type="species" reg="yadaviana">yadaviana</tp:taxon-name-part></tp:taxon-name>
                        </italic>
                      </bold>
                    </td></tr><tr><td rowspan="1" colspan="1">7</td><td rowspan="1" colspan="1">Inflorescence pendent; lateral staminodes attached below labellum</td><td rowspan="1" colspan="1">
                      <bold>8</bold>
                    </td></tr><tr><td rowspan="1" colspan="1">–</td><td rowspan="1" colspan="1">Inflorescence erect; lateral staminodes attached above labellum</td><td rowspan="1" colspan="1">
                      <bold>9</bold>
                    </td></tr><tr><td rowspan="1" colspan="1">8</td><td rowspan="1" colspan="1">Leaves oblong; bulbils absent</td><td rowspan="1" colspan="1">
                      <bold>
                        <italic>
                          <tp:taxon-name><tp:taxon-name-part taxon-name-part-type="genus" reg="Globba">G.</tp:taxon-name-part><tp:taxon-name-part taxon-name-part-type="species" reg="bracteolata">bracteolata</tp:taxon-name-part></tp:taxon-name>
                        </italic>
                      </bold>
                    </td></tr><tr><td rowspan="1" colspan="1">–</td><td rowspan="1" colspan="1">Leaves narrowly ovate; bulbils present</td><td rowspan="1" colspan="1">
                      <bold>
                        <italic>
                          <tp:taxon-name><tp:taxon-name-part taxon-name-part-type="genus" reg="Globba">G.</tp:taxon-name-part><tp:taxon-name-part taxon-name-part-type="species" reg="pendula">pendula</tp:taxon-name-part></tp:taxon-name>
                        </italic>
                      </bold>
                    </td></tr><tr><td rowspan="1" colspan="1">9</td><td rowspan="1" colspan="1">Flowering precedes the onset of vegetative shoot</td><td rowspan="1" colspan="1">
                      <bold>10</bold>
                    </td></tr><tr><td rowspan="1" colspan="1">–</td><td rowspan="1" colspan="1">Flowering occurs on vegetative shoot</td><td rowspan="1" colspan="1">
                      <bold>11</bold>
                    </td></tr><tr><td rowspan="1" colspan="1">10</td><td rowspan="1" colspan="1">Bracteole light pink; flowers generally white; labellum yellow</td><td rowspan="1" colspan="1">
                      <bold>
                        <italic>
                          <tp:taxon-name><tp:taxon-name-part taxon-name-part-type="genus" reg="Globba">G.</tp:taxon-name-part><tp:taxon-name-part taxon-name-part-type="species" reg="spathulata">spathulata</tp:taxon-name-part></tp:taxon-name>
                        </italic>
                      </bold>
                    </td></tr><tr><td rowspan="1" colspan="1">–</td><td rowspan="1" colspan="1">Bracteole light green; flowers yellow; labellum yellow</td><td rowspan="1" colspan="1">
                      <bold>
                        <italic>
                          <tp:taxon-name><tp:taxon-name-part taxon-name-part-type="genus" reg="Globba">G.</tp:taxon-name-part><tp:taxon-name-part taxon-name-part-type="species" reg="wengeri">wengeri</tp:taxon-name-part></tp:taxon-name>
                        </italic>
                      </bold>
                    </td></tr><tr><td rowspan="1" colspan="1">11</td><td rowspan="1" colspan="1">Leaves narrowly ovate; bracts ovate; purple; floral tube yellow; lateral staminodes facing upwards</td><td rowspan="1" colspan="1">
                      <bold>
                        <italic>
                          <tp:taxon-name><tp:taxon-name-part taxon-name-part-type="genus" reg="Globba">G.</tp:taxon-name-part><tp:taxon-name-part taxon-name-part-type="species" reg="radicalis">radicalis</tp:taxon-name-part></tp:taxon-name>
                        </italic>
                      </bold>
                    </td></tr><tr><td rowspan="1" colspan="1">–</td><td rowspan="1" colspan="1">Leaves cardio-acuminate; bracts elliptic; violet; floral tube reddish purple; lateral staminodes facing downwards</td><td rowspan="1" colspan="1">
                      <bold>
                        <italic>
                          <tp:taxon-name><tp:taxon-name-part taxon-name-part-type="genus" reg="Globba">G.</tp:taxon-name-part><tp:taxon-name-part taxon-name-part-type="species" reg="wardii">wardii</tp:taxon-name-part></tp:taxon-name>
                        </italic>
                      </bold>
                    </td></tr><tr><td rowspan="1" colspan="1">12</td><td rowspan="1" colspan="1">Ovary long (&gt;0.3 cm); bulbils present</td><td rowspan="1" colspan="1">
                      <bold>13</bold>
                    </td></tr><tr><td rowspan="1" colspan="1">–</td><td rowspan="1" colspan="1">Ovary small (&lt;0.3 cm); bulbils absent</td><td rowspan="1" colspan="1">
                      <bold>22</bold>
                    </td></tr><tr><td rowspan="1" colspan="1">13</td><td rowspan="1" colspan="1">Inflorescence bracts persistent; flower bracteole present</td><td rowspan="1" colspan="1">
                      <bold>14</bold>
                    </td></tr><tr><td rowspan="1" colspan="1">–</td><td rowspan="1" colspan="1">Inflorescence bracts caducous or absent; flower bracteole absent</td><td rowspan="1" colspan="1">
                      <bold>15</bold>
                    </td></tr><tr><td rowspan="1" colspan="1">14</td><td rowspan="1" colspan="1">Flower yellow; lateral staminodes erect; backwardly positioned</td><td rowspan="1" colspan="1">
                      <bold>
                        <italic>
                          <tp:taxon-name><tp:taxon-name-part taxon-name-part-type="genus" reg="Globba">G.</tp:taxon-name-part><tp:taxon-name-part taxon-name-part-type="species" reg="kanchigandhii">kanchigandhii</tp:taxon-name-part></tp:taxon-name>
                        </italic>
                      </bold>
                    </td></tr><tr><td rowspan="1" colspan="1">–</td><td rowspan="1" colspan="1">Flower white; lateral staminodes not erect; downward positioned</td><td rowspan="1" colspan="1">
                      <bold>
                        <italic>
                          <tp:taxon-name><tp:taxon-name-part taxon-name-part-type="genus" reg="Globba">G.</tp:taxon-name-part><tp:taxon-name-part taxon-name-part-type="species" reg="andersonii">andersonii</tp:taxon-name-part></tp:taxon-name>
                        </italic>
                      </bold>
                    </td></tr><tr><td rowspan="1" colspan="1">15</td><td rowspan="1" colspan="1">Inflorescence short (&lt;12 cm); latera staminodes short (&lt;0.5 cm) cornicula present</td><td rowspan="1" colspan="1">
                      <bold>16</bold>
                    </td></tr><tr><td rowspan="1" colspan="1">–</td><td rowspan="1" colspan="1">Inflorescence long (&gt;12 cm); lateral staminodes long (&gt;0.5 cm); cornicula absent</td><td rowspan="1" colspan="1">
                      <bold>18</bold>
                    </td></tr><tr><td rowspan="1" colspan="1">16</td><td rowspan="1" colspan="1">Labellum obcuneate; labellum saffron yellow with 2 red blotches</td><td rowspan="1" colspan="1">
                      <bold>
                        <italic>
                          <tp:taxon-name><tp:taxon-name-part taxon-name-part-type="genus" reg="Globba">G.</tp:taxon-name-part><tp:taxon-name-part taxon-name-part-type="species" reg="multiflora">multiflora</tp:taxon-name-part></tp:taxon-name>
                        </italic>
                      </bold>
                    </td></tr><tr><td rowspan="1" colspan="1">–</td><td rowspan="1" colspan="1">Labellum not obcuneate; labellum without red blotch</td><td rowspan="1" colspan="1">
                      <bold>17</bold>
                    </td></tr><tr><td rowspan="1" colspan="1">17</td><td rowspan="1" colspan="1">Ligule 3 mm; labellum ovate; lateral staminodes narrowly ovate</td><td rowspan="1" colspan="1">
                      <bold>
                        <italic>
                          <tp:taxon-name><tp:taxon-name-part taxon-name-part-type="genus" reg="Globba">G.</tp:taxon-name-part><tp:taxon-name-part taxon-name-part-type="species" reg="tyrnaensis">tyrnaensis</tp:taxon-name-part></tp:taxon-name>
                        </italic>
                      </bold>
                    </td></tr><tr><td rowspan="1" colspan="1">–</td><td rowspan="1" colspan="1">Ligule 1 mm; labellum cordate; lateral staminodes ovate</td><td rowspan="1" colspan="1">
                      <bold>
                        <italic>
                          <tp:taxon-name><tp:taxon-name-part taxon-name-part-type="genus" reg="Globba">G.</tp:taxon-name-part><tp:taxon-name-part taxon-name-part-type="species" reg="janakiae">janakiae</tp:taxon-name-part></tp:taxon-name>
                        </italic>
                      </bold>
                    </td></tr><tr><td rowspan="1" colspan="1">18</td><td rowspan="1" colspan="1">Fruit smooth; bulbils only in the axil of leaves; lateral staminodes longer than corolla lobes</td><td rowspan="1" colspan="1">
                      <bold>
                        <italic>
                          <tp:taxon-name><tp:taxon-name-part taxon-name-part-type="genus" reg="Globba">G.</tp:taxon-name-part><tp:taxon-name-part taxon-name-part-type="species" reg="macroclada">macroclada</tp:taxon-name-part></tp:taxon-name>
                        </italic>
                      </bold>
                    </td></tr><tr><td rowspan="1" colspan="1">–</td><td rowspan="1" colspan="1">Fruit warted; bulbils produced on the inflorescence; lateral staminodes equal to corolla lobes</td><td rowspan="1" colspan="1">
                      <bold>19</bold>
                    </td></tr><tr><td rowspan="1" colspan="1">19</td><td rowspan="1" colspan="1">Calyx brown; floral tube yellow with a tinge of brown; bulbils produced on the upper part of inflorescence</td><td rowspan="1" colspan="1">
                      <bold>
                        <italic>
                          <tp:taxon-name><tp:taxon-name-part taxon-name-part-type="genus" reg="Globba">G.</tp:taxon-name-part><tp:taxon-name-part taxon-name-part-type="species" reg="clarkei">clarkei</tp:taxon-name-part></tp:taxon-name>
                        </italic>
                      </bold>
                    </td></tr><tr><td rowspan="1" colspan="1">–</td><td rowspan="1" colspan="1">Calyx not brown; floral tube yellow; bulbils produced all over the inflorescence</td><td rowspan="1" colspan="1">
                      <bold>20</bold>
                    </td></tr><tr><td rowspan="1" colspan="1">20</td><td rowspan="1" colspan="1">Inflorescence crowded; leaves oblong; labellum narrowly obovate with outwards curled; lateral staminodes longer than corolla lobes</td><td rowspan="1" colspan="1">
                      <bold>
                        <italic>
                          <tp:taxon-name><tp:taxon-name-part taxon-name-part-type="genus" reg="Globba">G.</tp:taxon-name-part><tp:taxon-name-part taxon-name-part-type="species" reg="sessiliflora">sessiliflora</tp:taxon-name-part></tp:taxon-name>
                        </italic>
                      </bold>
                    </td></tr><tr><td rowspan="1" colspan="1">–</td><td rowspan="1" colspan="1">Inflorescence lax leaves not oblong; labellum not narrowly obovate with outwards curled; lateral staminodes equal to corolla lobes</td><td rowspan="1" colspan="1">
                      <bold>21</bold>
                    </td></tr><tr><td rowspan="1" colspan="1">21</td><td rowspan="1" colspan="1">Inflorescence long (&gt;10 cm); calyx dark purple; flower yellow</td><td rowspan="1" colspan="1">
                      <bold>
                        <italic>
                          <tp:taxon-name><tp:taxon-name-part taxon-name-part-type="genus" reg="Globba">G.</tp:taxon-name-part><tp:taxon-name-part taxon-name-part-type="species" reg="racemosa">racemosa</tp:taxon-name-part></tp:taxon-name>
                        </italic>
                      </bold>
                    </td></tr><tr><td rowspan="1" colspan="1">–</td><td rowspan="1" colspan="1">Inflorescence up to 6.5 cm; calyx yellow, flower orange yellow</td><td rowspan="1" colspan="1">
                      <bold>
                        <italic>
                          <tp:taxon-name><tp:taxon-name-part taxon-name-part-type="genus" reg="Globba">G.</tp:taxon-name-part><tp:taxon-name-part taxon-name-part-type="species" reg="orixensis">orixensis</tp:taxon-name-part></tp:taxon-name>
                        </italic>
                      </bold>
                    </td></tr><tr><td rowspan="1" colspan="1">22</td><td rowspan="1" colspan="1">Ligule with unequal lobes; labellum sagittate; off-white with orange spot at center</td><td rowspan="1" colspan="1">
                      <bold>
                        <italic>
                          <tp:taxon-name><tp:taxon-name-part taxon-name-part-type="genus" reg="Globba">G.</tp:taxon-name-part><tp:taxon-name-part taxon-name-part-type="species" reg="paschimbengalensis">paschimbengalensis</tp:taxon-name-part></tp:taxon-name>
                        </italic>
                      </bold>
                    </td></tr><tr><td rowspan="1" colspan="1">–</td><td rowspan="1" colspan="1">Ligule with equal lobes; labellum linear; orange with no orange spot in center</td><td rowspan="1" colspan="1">
                      <bold>
                        <italic>
                          <tp:taxon-name><tp:taxon-name-part taxon-name-part-type="genus" reg="Globba">G.</tp:taxon-name-part><tp:taxon-name-part taxon-name-part-type="species" reg="polymorpha">polymorpha</tp:taxon-name-part></tp:taxon-name>
                        </italic>
                      </bold>
                    </td></tr></tbody></table></table-wrap><p>One species, <italic><tp:taxon-name><tp:taxon-name-part taxon-name-part-type="genus" reg="Globba">G.</tp:taxon-name-part><tp:taxon-name-part taxon-name-part-type="species" reg="platystachya">platystachya</tp:taxon-name-part></tp:taxon-name></italic>, is not included in the above taxonomic key since anther characters were not described in its protologue, and anther characters are very critical for subgeneric classification in <italic><tp:taxon-name><tp:taxon-name-part taxon-name-part-type="genus" reg="Globba">Globba</tp:taxon-name-part></tp:taxon-name></italic>. To the best of our knowledge there has been no subsequent record of this species. Since the description of this species is incomplete, we did not include it in this dichotomous key.</p></sec><sec sec-type="﻿A note on the taxonomic collection challenges in the ecologically sensitive Eastern Himalayas and northeast region of India, and recommendations" id="SECID0EM2BI"><title>﻿A note on the taxonomic collection challenges in the ecologically sensitive Eastern Himalayas and northeast region of India, and recommendations:</title><p>In the past few decades, the Eastern Himalayas and the Northeast India are two biodiversity-rich regions that have been constantly threatened by rapid development projects. The effects of ecological destruction caused in this region need special mention and attention because these regions are among the least explored areas in India for their flora, fauna, ecology, and evolutionary patterns, and they remain one of the most challenging regions for collection-based studies, both logistically and politically. Based on our decade-long experience of working in this region, we discuss below two main challenges in collection-based floristic and taxonomic studies: 1) access to study areas and associated logistic challenges, and 2) safety in the field.</p><p><bold>1) <italic>Access to study areas</italic></bold>—The only mode of transportation within Northeast India is by road, with a single rail line that connects Guwahati (Meghalaya) to Tinsukia (Arunachal Pradesh). The roadways within Northeast states are well-connected, but they are difficult to traverse due to poor road quality, and unpredictable landslides that can completely isolate large parts of this region for an indefinite time (Fig. <xref ref-type="fig" rid="F14">14</xref>). Lastly, the lack of frequent public transportation means that fieldwork can only be carried out using privately hired vehicles, which significantly increases fieldwork budgets.</p><fig id="F14" position="float" orientation="portrait"><object-id xmlns:xlink="http://www.w3.org/1999/xlink" content-type="doi" xlink:type="simple">10.3897/phytokeys.246.118751.figure14</object-id><object-id xmlns:xlink="http://www.w3.org/1999/xlink" content-type="arpha" xlink:type="simple">30DFD9C8-1B52-5E71-BB86-7AD8A2B315F9</object-id><label>Figure 14.</label><caption><p>Images depicting common logistic hurdles in field collections when working in the Northeast states of India <bold>A</bold> Willong Road, Manipur <bold>B</bold> mining in Cherrapunji road, Meghalaya <bold>C</bold> forest clearing, on the way to Thanamir, Nagaland <bold>D</bold> stone cutting Ziro road, Arunachal Pradesh <bold>E</bold> Mawphlang Sacred Grove, Meghalaya <bold>F</bold> roadblock because of a landslide in Lachen, Northern Sikkim. Photographs <bold>A, D</bold> by Ajith Ashokan <bold>B</bold> by N S Prasanna <bold>C</bold> by Aleena Xavier <bold>E, F</bold> by Y. Ritu.</p></caption><graphic xmlns:xlink="http://www.w3.org/1999/xlink" xlink:href="phytokeys-246-197_article-118751__-g014.jpg" position="float" orientation="portrait" xlink:type="simple" id="oo_1128071.jpg"><uri content-type="original_file" xlink:type="simple">https://binary.pensoft.net/fig/1128071</uri></graphic></fig><p>One of the forest types that is challenging to access in the northeastern states is the sacred groves (Fig. <xref ref-type="fig" rid="F14">14E</xref>). Sacred groves cover over 40000 hectares of natural forest area across five states (<xref ref-type="bibr" rid="B30">Upadhyay et al. 2019</xref>) and they represent a valuable practice in conserving biodiversity, where local communities preserve a specific site untouched out of reverence for religious or cultural reasons. This conservation method is essential in protecting threatened flora and fauna from extinction as well as preserving socio-ecologically important species. While it is possible to access most sacred groves via research permits from the indigenous guardian communities, collecting samples within the groves is restricted. This presents a significant challenge in identifying species from these sacred groves since voucher collections from these locations are prohibited.</p><p>Other logistic challenges include scarcity of paid accommodations and access to basic amenities such as electricity for drying herbarium specimens. The high humidity in this region makes it difficult to dry specimens, especially in areas like Cherrapunji, Meghalaya, where rainfall can reach up to 450 inches (11430 mm). Finally, the absence of a continuous electrical power source also means that charging of field equipment such as cameras, GPS devices, power banks, and mobile phones becomes challenging here.</p><p><bold>2) <italic>Safety in the field</italic></bold>—The safety of researchers has been a major concern in the northeastern states due to the combination of natural disasters and political conflicts. This region shares political boundaries with five countries, making it a politically sensitive area, especially in regions closer to the political borders.</p><p>The Northeast states are biodiversity corridors between the Indian subcontinent and Southeast Asia (<xref ref-type="bibr" rid="B1">Ashokan et al. 2022</xref>, <xref ref-type="bibr" rid="B15">Prasanna et al. 2020</xref>). With the region’s needs to focus on development, it is very critical to take active measures in documenting the biodiversity present in this area. Our discovery of six new species highlights the importance of documenting and preserving the flora of this biodiverse region. Here, we have briefly discussed the research challenges in this region to highlight and emphasize the need for an active dialogue towards building local facilities for taxonomic studies such as botanical gardens, herbaria, and tissue collections. Based on our studies in the northeast region we suggest that a collective effort from local communities, researchers, taxonomists, forestry personnel, and policymakers are the need of the hour in order to mitigate biodiversity loss in this region.</p></sec></tp:treatment-sec><ref-list><ref id="B32"><mixed-citation xmlns:xlink="http://www.w3.org/1999/xlink" xlink:type="simple"><person-group><name name-style="western"><surname>Yusuf</surname><given-names>M</given-names></name></person-group> (<year>2004</year>) <article-title><italic><tp:taxon-name><tp:taxon-name-part taxon-name-part-type="genus">Globba</tp:taxon-name-part><tp:taxon-name-part taxon-name-part-type="species">rahmanii</tp:taxon-name-part></tp:taxon-name></italic> Yusuf (<tp:taxon-name><tp:taxon-name-part taxon-name-part-type="family">Zingiberaceae</tp:taxon-name-part></tp:taxon-name>)-A new species from Bangladesh.</article-title><source>Journal of Economic and Taxonomic Botany</source><volume>28</volume>(<issue>1</issue>): <fpage>87</fpage>–<lpage>90</lpage>. <ext-link xlink:href="https://eurekamag.com/research/003/212/003212297.php" ext-link-type="uri" xlink:type="simple">https://eurekamag.com/research/003/212/003212297.php</ext-link></mixed-citation></ref><ref id="B24"><mixed-citation xmlns:xlink="http://www.w3.org/1999/xlink" xlink:type="simple"><person-group><name name-style="western"><surname>Sangvirotjanapat</surname><given-names>S</given-names></name><name name-style="western"><surname>Denduangboriphant</surname><given-names>J</given-names></name><name name-style="western"><surname>Newman</surname><given-names>MF</given-names></name></person-group> (<year>2019</year>) <article-title>A taxonomic revision of <tp:taxon-name><tp:taxon-name-part taxon-name-part-type="genus">Globba</tp:taxon-name-part><tp:taxon-name-part taxon-name-part-type="infraspecific-rank">subsect.</tp:taxon-name-part><tp:taxon-name-part taxon-name-part-type="subsection">Nudae</tp:taxon-name-part></tp:taxon-name> (<tp:taxon-name><tp:taxon-name-part taxon-name-part-type="family">Zingiberaceae</tp:taxon-name-part></tp:taxon-name>).</article-title><source>European Journal of Taxonomy</source><volume>5</volume>(<issue>503</issue>): <fpage>1</fpage>–<lpage>37</lpage>. <ext-link xlink:href="10.5852/ejt.2019.503" ext-link-type="doi" xlink:type="simple">https://doi.org/10.5852/ejt.2019.503</ext-link></mixed-citation></ref><ref id="B30"><mixed-citation xmlns:xlink="http://www.w3.org/1999/xlink" xlink:type="simple"><person-group><name name-style="western"><surname>Upadhyay</surname><given-names>KK</given-names></name><name name-style="western"><surname>Japang</surname><given-names>B</given-names></name><name name-style="western"><surname>Singh</surname><given-names>NS</given-names></name><name name-style="western"><surname>Tripathi</surname><given-names>SK</given-names></name></person-group> (<year>2019</year>) <article-title>Status and socio-ecological dimensions of sacred groves in Northeast India.</article-title><source>Journal of Applied and Natural Science</source><volume>11</volume>(<issue>3</issue>): <fpage>590</fpage>–<lpage>595</lpage>. <ext-link xlink:href="10.31018/jans.v11i3.2121" ext-link-type="doi" xlink:type="simple">https://doi.org/10.31018/jans.v11i3.2121</ext-link></mixed-citation></ref><ref id="B1"><mixed-citation xmlns:xlink="http://www.w3.org/1999/xlink" xlink:type="simple"><person-group><name name-style="western"><surname>Ashokan</surname><given-names>A</given-names></name><name name-style="western"><surname>Xavier</surname><given-names>A</given-names></name><name name-style="western"><surname>Suksathan</surname><given-names>P</given-names></name><name name-style="western"><surname>Ardiyani</surname><given-names>M</given-names></name><name name-style="western"><surname>Leong-Škorničková</surname><given-names>J</given-names></name><name name-style="western"><surname>Newman</surname><given-names>M</given-names></name><name name-style="western"><surname>Kress</surname><given-names>WJ</given-names></name><name name-style="western"><surname>Gowda</surname><given-names>V</given-names></name></person-group> (<year>2022</year>) <article-title>Himalayan orogeny and monsoon intensification explain species diversification in an endemic ginger (<italic><tp:taxon-name><tp:taxon-name-part taxon-name-part-type="genus">Hedychium</tp:taxon-name-part></tp:taxon-name></italic>: <tp:taxon-name><tp:taxon-name-part taxon-name-part-type="family">Zingiberaceae</tp:taxon-name-part></tp:taxon-name>) from the Indo-Malayan Realm.</article-title><source>Molecular Phylogenetics and Evolution</source><volume>170</volume>(<issue>50</issue>): <fpage>107440</fpage>. <ext-link xlink:href="10.1016/j.ympev.2022.107440" ext-link-type="doi" xlink:type="simple">https://doi.org/10.1016/j.ympev.2022.107440</ext-link></mixed-citation></ref><ref id="B15"><mixed-citation xmlns:xlink="http://www.w3.org/1999/xlink" xlink:type="simple"><person-group><name name-style="western"><surname>Prasanna</surname><given-names>NS</given-names></name><name name-style="western"><surname>Liu</surname><given-names>DT</given-names></name><name name-style="western"><surname>Saryan</surname><given-names>P</given-names></name><name name-style="western"><surname>Duan</surname><given-names>SZ</given-names></name><name name-style="western"><surname>Cai</surname><given-names>L</given-names></name><name name-style="western"><surname>Gowda</surname><given-names>V</given-names></name></person-group> (<year>2020</year>) <article-title><italic><tp:taxon-name><tp:taxon-name-part taxon-name-part-type="genus">Didymocarpus</tp:taxon-name-part><tp:taxon-name-part taxon-name-part-type="species">sinoindicus</tp:taxon-name-part></tp:taxon-name></italic> (<tp:taxon-name><tp:taxon-name-part taxon-name-part-type="family">Gesneriaceae</tp:taxon-name-part></tp:taxon-name>), a new species from India and China.</article-title><source>Rheedea</source><volume>30</volume>(<issue>1</issue>): <fpage>135</fpage>–<lpage>142</lpage>. <ext-link xlink:href="10.22244/rheedea.2020.30.01.07" ext-link-type="doi" xlink:type="simple">https://doi.org/10.22244/rheedea.2020.30.01.07</ext-link></mixed-citation></ref></ref-list></tp:taxon-treatment>
