# Supplementary material for: ﻿Six new species of Globba L. (Zingiberales, Zingiberaceae) from the Eastern Himalayas and Northeast India
Source: PhytoKeys. 2024 Sep 4;246:197–228. doi: 10.3897/phytokeys.246.118751 (PMC11391125; doi:10.3897/phytokeys.246.118751)
Supplement: Supplementary material 1 — Type localities of Indian Globba spp. [file phytokeys-246-197_article-118751__-s001.csv]

Species	Country	State	Locality	Latitude	Longitude
G. andersonii	India	West Bengal	Pankhabari	26.8326	88.2662
G. bracteolata	Myanmar	Tenasserim		4.6333	102.2333
G. Kanchigandhi	India	Nagaland	Phek	25.6634	94.4703
G. macroclada	India	Sikkim	Mongpoor	27.1157	88.3761
G. marantina	Philippines			12.8797	121.774
G. multiflora	India	Nambar forest Khasia hills	Assam, Silhet, Khasia hills , Munnipore	25.5833	91.6333
G. orixensis	India	Orissa	Circar Mountains	20.2376	84.27
G. platystachya	India	Karnataka	Kanara	14.7937	74.6869
G. pendula	Wales Island			55.7794	132.818
G. pauciflora	India	Andamans Insland		10.7449	92.5
G. racemosa	Nepal			27.700001	85.333336
G. radicalis	Bangladesh			23.685	90.3563
G. schomburgkii	Thailand			15.87	100.9925
G. sessiliflora	Myanmar	Pegu		21.9162	95.956
G. spathulata	Bangladesh	Sylhet		24.8949	91.8687
G. wardii	Burma		Erakan Ranchi bridge	20.33333	93.95
G. wengeri	India	Mizoram		23.1645	92.9376
